# Supplementary material for: Crystal structure of 4-azido­methyl-6-isopropyl-2H-chromen-2-one
Source: Acta Crystallogr E Crystallogr Commun. 2015 Mar 7;71(Pt 4):o227–8. doi: 10.1107/S2056989015004387 (PMC4438796; doi:10.1107/S2056989015004387)
Supplement: Supplementary file 1 [file e-71-0o227-sup1.cif]

##############################################################################
#                                                                            #
# This CIF contains the data in a paper accepted for publication in          #
# Acta Crystallographica Section E. It conforms to the requirements of       #
# Notes for Authors for Acta Crystallographica Section E, and has been       #
# peer reviewed under the auspices of the IUCr Commission on Journals.       #
#                                                                            #
# Full details of the Crystallographic Information File format               #
# are given in the paper "The Crystallographic Information File (CIF):       #
# a New Standard Archive File for Crystallography" by S. R. Hall, F. H.      #
# Allen and I. D. Brown [Acta Cryst. (1991), A47, 655-685].                  #
#                                                                            #
# The current version of the core CIF dictionary is obtainable from          #
# ftp://ftp.iucr.org/pub/cif_core.dic.                                       #
#                                                                            #
# Software is freely available for graphical display of the structure(s)     #
# in this CIF. For information consult the CIF software page                 #
# http://www.iucr.org/resources/cif/software.                                #
#                                                                            #
# This file may be used for bona fide research purposes within the           #
# scientific community so long as proper attribution is given to the journal # 
# article from which it was obtained.                                        #
#                                                                            #
##############################################################################
data_global
_audit_creation_method     'PLATON <TABLE ACC> option'
_journal_date_recd_electronic     2015-02-15
_journal_date_accepted     2015-03-03
_journal_name_full     'Acta Crystallographica, Section E'
_journal_year     2015
_journal_volume     71
_journal_issue      4
_journal_page_first     o227
_journal_page_last     o228
_journal_paper_category     HO
_journal_paper_doi     10.1107/S2056989015004387
_journal_coeditor_code     LH5754
_publ_contact_author_name     'Noor Shahina Begum'
_publ_contact_author_address
;
Department of Studies in Chemistry
Central College Campus
Bangalore University
Bangalore 560 001
India
;
_publ_contact_author_email     'noorsb@rediffmail.com'
_publ_contact_author_fax     '(91) 80 2296 1331'
_publ_contact_author_phone     '(91) 80 2296 1344'
_publ_section_title
;
Crystal structure of 4-azidomethyl-6-isopropyl-2<i>H</i>-chromen-2-one
;
loop_
    _publ_author_name
    _publ_author_address
    'Krishnamurthy, M. S.'
;
 Department of Studies in Chemistry,
 Central College Campus,
 Bangalore University,
 Bangalore 560 001,
 Karnataka
 India
;
    'Noor Shahina Begum'
;
 Department of Studies in Chemistry,
 Central College Campus,
 Bangalore University,
 Bangalore 560 001,
 Karnataka
 India
;
    'Shamala, D.'
;
 Department of Studies in Chemistry,
 Central College Campus,
 Bangalore University,
 Bangalore 560 001,
 Karnataka
 India
;
    'Shivashankar, K.'
;
 Department of Studies in Chemistry,
 Central College Campus,
 Bangalore University,
 Bangalore 560 001,
 Karnataka
 India
;
data_I
_database_code_depnum_ccdc_archive 'CCDC 1051846'
_audit_creation_method     'SHELXL-2014/7'
_chemical_name_systematic
;
4-Azidomethyl-6-isopropyl-2<i>H</i>-chromen-2-one
;
_chemical_name_common     ?
_chemical_formula_moiety     'C13 H13 N3 O2'
_chemical_formula_sum     'C13 H13 N3 O2'
_chemical_formula_iupac     'C13 H13 N3 O2'
_chemical_formula_weight     243.26
_chemical_melting_point     ?
_shelx_space_group_comment
;
The symmetry employed for this shelxl refinement is uniquely defined
by the following loop, which should always be used as a source of
symmetry information in preference to the above space-group names.
They are only intended as comments.
;
_space_group_crystal_system     triclinic
_space_group_name_H-M_alt     'P -1'
_space_group_name_Hall     '-P 1'
loop_
    _space_group_symop_operation_xyz
    'x, y, z'
    '-x, -y, -z'
_cell_length_a     6.895(2)
_cell_length_b     7.862(2)
_cell_length_c     11.592(4)
_cell_angle_alpha     72.218(6)
_cell_angle_beta     79.662(5)
_cell_angle_gamma     82.430(6)
_cell_volume     586.7(3)
_cell_formula_units_Z     2
_cell_measurement_reflns_used     2028
_cell_measurement_theta_min     1.87
_cell_measurement_theta_max     25.0
_cell_measurement_temperature     100(2)
_exptl_crystal_description     'block'
_exptl_crystal_colour     'colourless'
_exptl_crystal_size_max     0.180
_exptl_crystal_size_mid     0.160
_exptl_crystal_size_min     0.160
_exptl_crystal_density_diffrn     1.377
_exptl_crystal_density_meas     ?
_exptl_crystal_density_method     ?
_exptl_crystal_F_000     256
_exptl_absorpt_coefficient_mu     0.096
_exptl_absorpt_correction_type     multi-scan
_exptl_absorpt_process_details
;
(SADABS; Bruker, 1998)
;
_shelx_estimated_absorpt_T_min     0.983
_shelx_estimated_absorpt_T_max     0.985
_exptl_absorpt_correction_T_min     0.9829
_exptl_absorpt_correction_T_max     0.9848
_diffrn_ambient_temperature     100(2)
_diffrn_radiation_type     MoK\a
_diffrn_radiation_wavelength     0.71073
_diffrn_measurement_device_type     'Bruker SMART APEX CCD detector'
_diffrn_measurement_method     '\w scans'
_diffrn_detector_area_resol_mean     ?
_diffrn_reflns_number     3059
_diffrn_reflns_av_R_equivalents     0.0134
_diffrn_reflns_theta_min     1.865
_diffrn_reflns_theta_max     25.000
_diffrn_reflns_theta_full     25.000
_diffrn_measured_fraction_theta_max     0.979
_diffrn_measured_fraction_theta_full     0.979
_diffrn_reflns_limit_h_min     -8
_diffrn_reflns_limit_h_max     7
_diffrn_reflns_limit_k_min     -9
_diffrn_reflns_limit_k_max     8
_diffrn_reflns_limit_l_min     -13
_diffrn_reflns_limit_l_max     9
_refine_special_details     ?
_reflns_number_total     2026
_reflns_number_gt     1644
_reflns_threshold_expression     I>2\s(I)
_refine_ls_structure_factor_coef     Fsqd
_refine_ls_matrix_type     full
_refine_ls_R_factor_all     0.0609
_refine_ls_R_factor_gt     0.0506
_refine_ls_wR_factor_gt     0.1391
_refine_ls_wR_factor_ref     0.1498
_refine_ls_goodness_of_fit_ref     1.074
_refine_ls_restrained_S_all     1.074
_refine_ls_number_reflns     2026
_refine_ls_number_parameters     165
_refine_ls_number_restraints     0
_refine_ls_hydrogen_treatment     constr
_refine_ls_weighting_scheme     calc
_refine_ls_weighting_details
              'w=1/[\s^2^(Fo^2^)+(0.0929P)^2^+0.0624P] where P=(Fo^2^+2Fc^2^)/3'
_atom_sites_solution_hydrogens     geom
_atom_sites_solution_primary     ?
_atom_sites_solution_secondary     ?
_refine_ls_shift/su_max     0.000
_refine_ls_shift/su_mean     0.000
_refine_diff_density_max     0.335
_refine_diff_density_min     -0.257
_refine_ls_extinction_method     none
_refine_ls_extinction_coef     .
loop_
    _atom_type_symbol
    _atom_type_description
    _atom_type_scat_dispersion_real
    _atom_type_scat_dispersion_imag
    _atom_type_scat_source
    'C' 'C' 0.0033 0.0016
                         'International Tables Vol C Tables 4.2.6.8 and 6.1.1.4'
    'H' 'H' 0.0000 0.0000
                         'International Tables Vol C Tables 4.2.6.8 and 6.1.1.4'
    'N' 'N' 0.0061 0.0033
                         'International Tables Vol C Tables 4.2.6.8 and 6.1.1.4'
    'O' 'O' 0.0106 0.0060
                         'International Tables Vol C Tables 4.2.6.8 and 6.1.1.4'
_computing_data_collection
;
SMART (Bruker, 1998)
;
_computing_cell_refinement
;
SAINT (Bruker, 1998)
;
_computing_data_reduction
;
SAINT (Bruker, 1998)
;
_computing_structure_solution
;
SHELXS97 (Sheldrick, 2008)
;
_computing_structure_refinement
;
SHELXL2014 (Sheldrick, 2015)
;
_computing_molecular_graphics
;
ORTEP-3 for Windows (Farrugia, 2012) and PLATON (Spek, 2009)
;
_computing_publication_material
;
WinGX (Farrugia, 2012)
;
loop_
    _atom_site_type_symbol
    _atom_site_label
    _atom_site_fract_x
    _atom_site_fract_y
    _atom_site_fract_z
    _atom_site_U_iso_or_equiv
    _atom_site_adp_type
    _atom_site_calc_flag
    _atom_site_occupancy
    _atom_site_disorder_assembly
    _atom_site_disorder_group
    O O1 0.21989(18) 0.72869(15) 0.55787(11) 0.0218(4) Uani d 1 . .
    O O2 0.25015(19) 0.97173(16) 0.40014(12) 0.0275(4) Uani d 1 . .
    N N1 0.3566(3) 0.5078(2) 0.18653(14) 0.0295(4) Uani d 1 . .
    N N2 0.2838(2) 0.46732(19) 0.11032(14) 0.0224(4) Uani d 1 . .
    N N3 0.2296(3) 0.4459(2) 0.02953(15) 0.0347(5) Uani d 1 . .
    C C1 0.3110(3) 0.3983(2) 0.31451(15) 0.0208(4) Uani d 1 . .
    H H1A 0.4222 0.3069 0.3361 0.025 Uiso calc 1 . .
    H H1B 0.1911 0.3354 0.3245 0.025 Uiso calc 1 . .
    C C2 0.2481(3) 0.8106(2) 0.43304(16) 0.0215(4) Uani d 1 . .
    C C3 0.2742(3) 0.6957(2) 0.35451(16) 0.0206(4) Uani d 1 . .
    H H3 0.2898 0.7488 0.2683 0.025 Uiso calc 1 . .
    C C4 0.2773(2) 0.5161(2) 0.39858(16) 0.0185(4) Uani d 1 . .
    C C5 0.2560(2) 0.2462(2) 0.58662(16) 0.0190(4) Uani d 1 . .
    H H5 0.2745 0.1667 0.5374 0.023 Uiso calc 1 . .
    C C6 0.2339(3) 0.1765(2) 0.71344(16) 0.0197(4) Uani d 1 . .
    C C7 0.2029(3) 0.2955(2) 0.78447(17) 0.0223(4) Uani d 1 . .
    H H7 0.1848 0.2496 0.8712 0.027 Uiso calc 1 . .
    C C8 0.1980(3) 0.4781(2) 0.73103(16) 0.0212(4) Uani d 1 . .
    H H8 0.1781 0.5576 0.7803 0.025 Uiso calc 1 . .
    C C9 0.2226(2) 0.5440(2) 0.60513(16) 0.0190(4) Uani d 1 . .
    C C10 0.2516(2) 0.4322(2) 0.52983(16) 0.0175(4) Uani d 1 . .
    C C11 0.2405(3) -0.0239(2) 0.77465(16) 0.0231(5) Uani d 1 . .
    H H11 0.2825 -0.0853 0.7093 0.028 Uiso calc 1 . .
    C C12 0.3913(3) -0.0852(2) 0.86437(18) 0.0292(5) Uani d 1 . .
    H H12A 0.5230 -0.0542 0.8205 0.044 Uiso calc 1 . .
    H H12B 0.3927 -0.2152 0.9012 0.044 Uiso calc 1 . .
    H H12C 0.3546 -0.0253 0.9289 0.044 Uiso calc 1 . .
    C C13 0.0355(3) -0.0808(2) 0.83985(18) 0.0286(5) Uani d 1 . .
    H H13A -0.0161 -0.0113 0.8976 0.043 Uiso calc 1 . .
    H H13B 0.0457 -0.2087 0.8844 0.043 Uiso calc 1 . .
    H H13C -0.0542 -0.0588 0.7792 0.043 Uiso calc 1 . .
loop_
    _atom_site_aniso_label
    _atom_site_aniso_U_11
    _atom_site_aniso_U_22
    _atom_site_aniso_U_33
    _atom_site_aniso_U_12
    _atom_site_aniso_U_13
    _atom_site_aniso_U_23
    O1 0.0290(7) 0.0150(7) 0.0213(7) -0.0018(5) -0.0036(6) -0.0053(5)
    O2 0.0367(8) 0.0165(7) 0.0283(8) -0.0043(6) -0.0056(6) -0.0040(6)
    N1 0.0438(10) 0.0293(9) 0.0185(9) -0.0163(8) -0.0034(7) -0.0065(7)
    N2 0.0261(9) 0.0182(8) 0.0198(8) -0.0039(6) -0.0012(7) -0.0014(6)
    N3 0.0430(11) 0.0413(11) 0.0214(9) -0.0155(8) -0.0077(8) -0.0046(8)
    C1 0.0241(9) 0.0201(9) 0.0164(9) -0.0060(7) -0.0017(7) -0.0017(7)
    C2 0.0219(9) 0.0200(10) 0.0217(10) -0.0025(7) -0.0040(7) -0.0038(8)
    C3 0.0210(9) 0.0211(9) 0.0187(9) -0.0045(7) -0.0032(7) -0.0031(8)
    C4 0.0142(8) 0.0213(9) 0.0200(9) -0.0023(7) -0.0033(7) -0.0051(7)
    C5 0.0184(9) 0.0196(9) 0.0200(9) -0.0016(7) -0.0027(7) -0.0075(8)
    C6 0.0203(9) 0.0180(9) 0.0205(9) -0.0031(7) -0.0032(7) -0.0044(7)
    C7 0.0238(9) 0.0243(10) 0.0181(9) -0.0041(7) -0.0030(7) -0.0042(8)
    C8 0.0235(9) 0.0208(9) 0.0218(10) -0.0008(7) -0.0026(8) -0.0105(8)
    C9 0.0185(9) 0.0151(9) 0.0227(10) -0.0011(7) -0.0037(7) -0.0040(7)
    C10 0.0148(8) 0.0191(9) 0.0192(9) -0.0025(7) -0.0028(7) -0.0057(7)
    C11 0.0298(10) 0.0193(9) 0.0189(10) -0.0029(8) -0.0013(8) -0.0046(7)
    C12 0.0289(10) 0.0215(10) 0.0317(11) -0.0016(8) -0.0049(9) 0.0004(8)
    C13 0.0334(11) 0.0213(10) 0.0305(11) -0.0061(8) -0.0070(9) -0.0036(8)
_geom_special_details
;
 All esds (except the esd in the dihedral angle between two l.s. planes)
 are estimated using the full covariance matrix.  The cell esds are taken
 into account individually in the estimation of esds in distances, angles
 and torsion angles; correlations between esds in cell parameters are only
 used when they are defined by crystal symmetry.  An approximate (isotropic)
 treatment of cell esds is used for estimating esds involving l.s. planes.
;
loop_
    _geom_bond_atom_site_label_1
    _geom_bond_atom_site_label_2
    _geom_bond_site_symmetry_2
    _geom_bond_distance
    _geom_bond_publ_flag
    O1 C2 . 1.382(2) ?
    O1 C9 . 1.386(2) ?
    O2 C2 . 1.207(2) ?
    N1 N2 . 1.228(2) ?
    N1 C1 . 1.471(2) ?
    N2 N3 . 1.133(2) ?
    C1 C4 . 1.508(2) ?
    C1 H1A . 0.9900 ?
    C1 H1B . 0.9900 ?
    C2 C3 . 1.442(3) ?
    C3 C4 . 1.346(2) ?
    C3 H3 . 0.9500 ?
    C4 C10 . 1.450(2) ?
    C5 C6 . 1.391(2) ?
    C5 C10 . 1.407(2) ?
    C5 H5 . 0.9500 ?
    C6 C7 . 1.398(3) ?
    C6 C11 . 1.515(2) ?
    C7 C8 . 1.378(2) ?
    C7 H7 . 0.9500 ?
    C8 C9 . 1.378(3) ?
    C8 H8 . 0.9500 ?
    C9 C10 . 1.391(3) ?
    C11 C12 . 1.531(3) ?
    C11 C13 . 1.532(3) ?
    C11 H11 . 1.0000 ?
    C12 H12A . 0.9800 ?
    C12 H12B . 0.9800 ?
    C12 H12C . 0.9800 ?
    C13 H13A . 0.9800 ?
    C13 H13B . 0.9800 ?
    C13 H13C . 0.9800 ?
loop_
    _geom_angle_atom_site_label_1
    _geom_angle_atom_site_label_2
    _geom_angle_atom_site_label_3
    _geom_angle_site_symmetry_1
    _geom_angle_site_symmetry_3
    _geom_angle
    _geom_angle_publ_flag
    C2 O1 C9 . . 121.36(14) ?
    N2 N1 C1 . . 116.42(14) ?
    N3 N2 N1 . . 171.49(17) ?
    N1 C1 C4 . . 109.91(14) ?
    N1 C1 H1A . . 109.7 ?
    C4 C1 H1A . . 109.7 ?
    N1 C1 H1B . . 109.7 ?
    C4 C1 H1B . . 109.7 ?
    H1A C1 H1B . . 108.2 ?
    O2 C2 O1 . . 116.82(16) ?
    O2 C2 C3 . . 126.20(17) ?
    O1 C2 C3 . . 116.98(15) ?
    C4 C3 C2 . . 122.54(17) ?
    C4 C3 H3 . . 118.7 ?
    C2 C3 H3 . . 118.7 ?
    C3 C4 C10 . . 119.70(16) ?
    C3 C4 C1 . . 121.56(16) ?
    C10 C4 C1 . . 118.72(15) ?
    C6 C5 C10 . . 121.25(16) ?
    C6 C5 H5 . . 119.4 ?
    C10 C5 H5 . . 119.4 ?
    C5 C6 C7 . . 118.58(16) ?
    C5 C6 C11 . . 121.29(16) ?
    C7 C6 C11 . . 120.13(16) ?
    C8 C7 C6 . . 121.25(17) ?
    C8 C7 H7 . . 119.4 ?
    C6 C7 H7 . . 119.4 ?
    C7 C8 C9 . . 119.10(17) ?
    C7 C8 H8 . . 120.5 ?
    C9 C8 H8 . . 120.5 ?
    C8 C9 O1 . . 115.88(16) ?
    C8 C9 C10 . . 122.21(16) ?
    O1 C9 C10 . . 121.90(16) ?
    C9 C10 C5 . . 117.60(16) ?
    C9 C10 C4 . . 117.48(15) ?
    C5 C10 C4 . . 124.92(16) ?
    C6 C11 C12 . . 111.82(15) ?
    C6 C11 C13 . . 111.03(15) ?
    C12 C11 C13 . . 110.35(15) ?
    C6 C11 H11 . . 107.8 ?
    C12 C11 H11 . . 107.8 ?
    C13 C11 H11 . . 107.8 ?
    C11 C12 H12A . . 109.5 ?
    C11 C12 H12B . . 109.5 ?
    H12A C12 H12B . . 109.5 ?
    C11 C12 H12C . . 109.5 ?
    H12A C12 H12C . . 109.5 ?
    H12B C12 H12C . . 109.5 ?
    C11 C13 H13A . . 109.5 ?
    C11 C13 H13B . . 109.5 ?
    H13A C13 H13B . . 109.5 ?
    C11 C13 H13C . . 109.5 ?
    H13A C13 H13C . . 109.5 ?
    H13B C13 H13C . . 109.5 ?
loop_
    _geom_torsion_atom_site_label_1
    _geom_torsion_atom_site_label_2
    _geom_torsion_atom_site_label_3
    _geom_torsion_atom_site_label_4
    _geom_torsion_site_symmetry_1
    _geom_torsion_site_symmetry_2
    _geom_torsion_site_symmetry_3
    _geom_torsion_site_symmetry_4
    _geom_torsion
    _geom_torsion_publ_flag
    N2 N1 C1 C4 . . . . -140.65(17) ?
    C9 O1 C2 O2 . . . . -177.52(15) ?
    C9 O1 C2 C3 . . . . 1.9(2) ?
    O2 C2 C3 C4 . . . . 177.40(17) ?
    O1 C2 C3 C4 . . . . -1.9(3) ?
    C2 C3 C4 C10 . . . . 0.7(3) ?
    C2 C3 C4 C1 . . . . -178.12(15) ?
    N1 C1 C4 C3 . . . . 5.5(2) ?
    N1 C1 C4 C10 . . . . -173.34(14) ?
    C10 C5 C6 C7 . . . . 1.3(3) ?
    C10 C5 C6 C11 . . . . -179.43(15) ?
    C5 C6 C7 C8 . . . . -1.3(3) ?
    C11 C6 C7 C8 . . . . 179.40(15) ?
    C6 C7 C8 C9 . . . . 0.6(3) ?
    C7 C8 C9 O1 . . . . -178.76(14) ?
    C7 C8 C9 C10 . . . . 0.2(3) ?
    C2 O1 C9 C8 . . . . 178.30(14) ?
    C2 O1 C9 C10 . . . . -0.6(2) ?
    C8 C9 C10 C5 . . . . -0.2(3) ?
    O1 C9 C10 C5 . . . . 178.68(14) ?
    C8 C9 C10 C4 . . . . -179.50(15) ?
    O1 C9 C10 C4 . . . . -0.6(2) ?
    C6 C5 C10 C9 . . . . -0.5(3) ?
    C6 C5 C10 C4 . . . . 178.70(15) ?
    C3 C4 C10 C9 . . . . 0.6(2) ?
    C1 C4 C10 C9 . . . . 179.43(15) ?
    C3 C4 C10 C5 . . . . -178.67(16) ?
    C1 C4 C10 C5 . . . . 0.2(2) ?
    C5 C6 C11 C12 . . . . 126.86(18) ?
    C7 C6 C11 C12 . . . . -53.9(2) ?
    C5 C6 C11 C13 . . . . -109.42(19) ?
    C7 C6 C11 C13 . . . . 69.9(2) ?
loop_
    _geom_hbond_atom_site_label_D
    _geom_hbond_atom_site_label_H
    _geom_hbond_atom_site_label_A
    _geom_hbond_site_symmetry_A
    _geom_hbond_distance_DH
    _geom_hbond_distance_HA
    _geom_hbond_distance_DA
    _geom_hbond_angle_DHA
    C5 H5 O2 1_545 0.95 2.56 3.498(2) 168
    C13 H13C O2 2_566 0.98 2.55 3.524(3) 172
_shelx_hkl_file
;
  -1   0   0   -6.08    0.58   2
  -1   0   0   -7.33    0.47   1
  -2   0   0 9937.69   97.23   1
  -2   0   0 9997.26   99.38   2
  -3   0   0   42.01    1.69   1
  -3   0   0   44.20    1.06   3
  -3   0   0   40.71    1.99   2
  -4   0   0 1788.10   20.23   1
  -4   0   0 1876.48   17.28   3
  -4   0   0 1802.30   21.36   2
  -5   0   0   82.39    3.58   2
  -5   0   0   79.09    2.99   1
  -6   0   0  279.84    7.44   2
  -6   0   0  284.13    6.50   1
  -7   0   0   12.62    1.58   1
  -7   0   0   14.63    2.14   2
  -8   0   0   48.10    3.55   2
  -8   1   0    4.61    1.37   2
  -7   1   0    0.52    0.57   1
  -7   1   0    2.11    1.04   2
  -6   1   0   15.40    1.73   1
  -6   1   0   16.12    1.95   2
  -5   1   0    2.58    0.85   2
  -5   1   0    1.32    0.54   1
  -4   1   0   21.08    1.60   2
  -4   1   0   22.93    1.59   1
  -3   1   0   10.18    1.05   1
  -3   1   0    8.91    1.03   2
  -2   1   0 1341.98   14.43   2
  -2   1   0 1369.52   14.99   1
  -1   1   0   83.97    1.59   2
   1  -1   0   85.49    1.44   3
  -1   1   0   85.87    1.94   1
   0  -1   0 1063.79   11.85   2
   0  -1   0 1082.02   10.60   3
  -1  -1   0   56.20    1.44   2
   1   1   0   54.48    1.10   1
   2   1   0 1061.44   11.55   1
  -2  -1   0 1083.35   12.38   2
   2   1   0 1057.84   13.05   4
  -3  -1   0   18.30    1.02   1
  -3  -1   0   17.81    1.37   2
  -3  -1   0   18.04    0.97   3
  -4  -1   0    0.77    0.69   2
  -4  -1   0    1.10    0.47   1
  -4  -1   0    1.13    0.36   3
  -5  -1   0   31.21    1.76   1
  -5  -1   0   32.08    2.33   2
   6   1   0    0.74    0.78   1
  -6  -1   0   -0.28    0.75   2
   6   1   0    1.35    0.86   4
  -7  -1   0    1.74    1.05   2
  -8   2   0    2.47    1.03   2
  -8   2   0    0.95    0.90   1
  -7   2   0    1.09    0.84   2
  -7   2   0    1.24    0.66   1
  -6   2   0    3.91    1.04   1
  -6   2   0    2.99    0.93   2
  -5   2   0   16.57    1.73   1
  -5   2   0   14.84    1.56   2
  -4   2   0    0.07    0.41   1
  -4   2   0    0.25    0.49   2
   3  -2   0  157.68    2.30   3
  -3   2   0  156.12    4.10   1
  -2   2   0   24.83    1.41   1
  -2   2   0   22.95    1.10   2
   2  -2   0   23.35    0.96   3
   1  -2   0  750.08    8.32   3
  -1   2   0  744.54    9.20   1
   0  -2   0 1519.80   15.27   3
   0  -2   0 1508.71   15.31   2
   1   2   0  312.48    4.01   1
  -1  -2   0  312.24    4.49   2
  -1  -2   0  309.85    4.85   3
   2   2   0  309.98    4.17   1
  -2  -2   0  313.34    5.09   3
  -2  -2   0  309.43    5.25   2
  -3  -2   0   91.14    2.60   3
  -3  -2   0   93.34    3.11   2
   3   2   0   94.67    2.35   1
  -4  -2   0   24.84    1.44   3
   4   2   0   27.72    1.51   1
  -4  -2   0   29.57    2.04   2
  -5  -2   0    2.04    0.96   2
   5   2   0    2.99    0.76   1
   5   2   0    3.32    0.87   4
  -6  -2   0    2.17    1.02   2
  -7  -2   0    2.47    1.26   2
  -8  -2   0    1.19    0.87   2
  -8   3   0    3.27    1.24   1
  -7   3   0    3.39    1.04   1
  -7   3   0    1.44    0.86   2
  -6   3   0   10.74    1.52   2
  -6   3   0   11.84    1.80   1
  -5   3   0    0.14    0.49   1
  -5   3   0    0.35    0.41   2
  -4   3   0    0.80    0.58   2
  -4   3   0   -0.04    0.41   1
  -3   3   0  137.24    3.33   2
   3  -3   0  139.60    2.80   3
  -3   3   0  137.49    4.18   1
  -2   3   0   71.86    2.69   1
   2  -3   0   74.82    2.14   3
  -1   3   0   72.08    2.40   1
   1  -3   0   70.92    2.22   3
   0  -3   0  235.48    3.56   2
   0   3   0  227.13    4.07   1
   0  -3   0  232.18    4.46   3
  -1  -3   0    3.98    0.57   2
  -1  -3   0    2.99    0.68   3
   1   3   0    3.18    0.48   1
  -2  -3   0  101.96    2.80   2
   2   3   0  102.21    2.09   1
  -2  -3   0   97.28    2.99   3
  -3  -3   0   37.43    2.07   2
   3   3   0   38.75    1.31   1
  -3  -3   0   36.75    1.91   3
  -4  -3   0    9.32    1.17   3
  -4  -3   0    9.51    1.42   2
  -5  -3   0    0.15    0.72   2
  -5  -3   0    0.86    0.56   3
  -6  -3   0   35.06    2.86   2
  -7  -3   0    0.30    0.88   2
  -8  -3   0   -1.34    0.74   2
  -7   4   0    1.49    0.93   1
  -6   4   0   29.42    2.58   1
  -5   4   0   20.30    2.21   1
  -4   4   0   68.60    3.40   1
  -4   4   0   69.98    2.69   2
  -3   4   0   39.42    2.40   1
   3  -4   0   42.24    1.81   3
  -2   4   0  490.46    8.63   1
   2  -4   0  483.57    7.40   3
   1  -4   0  518.62    7.94   3
  -1   4   0  514.35    8.26   1
   0  -4   0 1443.49   16.78   3
   0  -4   0 1461.05   15.36   2
   0   4   0 1446.53   16.60   1
   1   4   0  602.78    7.98   1
  -1  -4   0  601.11    7.98   2
  -1  -4   0  619.85    9.41   3
  -2  -4   0 1111.21   14.41   3
  -2  -4   0 1108.49   13.49   2
   2   4   0 1118.07   12.32   1
  -3  -4   0  278.65    6.01   2
  -3  -4   0  267.23    6.03   3
  -4  -4   0  325.15    7.21   2
  -4  -4   0  327.89    6.93   3
  -5  -4   0  156.49    5.29   2
  -5  -4   0  153.39    4.63   3
  -6  -4   0   34.52    2.81   2
  -7  -4   0   40.63    3.34   2
  -8  -4   0   45.65    3.82   2
  -7   5   0    0.20    0.67   1
  -6   5   0   47.44    3.44   1
  -5   5   0   19.58    2.38   1
  -4   5   0   35.83    2.66   1
  -3   5   0    1.60    0.81   1
  -2   5   0    1.79    0.71   1
   2  -5   0    2.52    0.71   3
  -1   5   0   12.63    1.37   1
   1  -5   0   13.92    1.50   3
   0  -5   0   95.22    2.42   2
   0  -5   0   94.73    3.49   3
   0   5   0   93.04    3.06   1
   1   5   0   22.59    1.37   1
  -1  -5   0   21.97    1.79   3
  -1  -5   0   22.00    1.29   2
  -2  -5   0    1.44    0.61   2
  -2  -5   0    2.04    0.78   3
  -3  -5   0    0.94    0.58   3
  -3  -5   0    0.03    0.63   2
  -4  -5   0    5.68    1.16   3
  -4  -5   0    4.17    1.08   2
  -5  -5   0   15.85    1.97   2
  -5  -5   0   14.06    1.80   3
  -6  -5   0    0.36    0.93   2
  -7  -5   0   -0.15    0.97   2
  -6   6   0   -0.26    0.62   1
  -5   6   0   14.06    2.31   1
  -4   6   0   12.31    2.01   1
  -3   6   0    5.89    1.37   1
  -2   6   0   54.38    2.98   1
   2  -6   0   48.48    2.60   3
  -1   6   0   46.73    2.63   1
   1  -6   0   44.68    2.61   3
   0  -6   0    0.59    0.65   3
   0   6   0   -0.37    0.40   1
   1   6   0   13.92    1.24   1
  -1  -6   0   10.86    1.65   3
  -2  -6   0    9.74    1.58   3
  -3  -6   0   36.55    2.55   3
  -4  -6   0    2.74    1.01   2
  -4  -6   0    4.60    1.20   3
  -5  -6   0    4.71    1.39   2
  -5  -6   0    6.01    1.35   3
  -6  -6   0    0.55    0.98   2
  -7  -6   0    3.82    1.48   2
  -5   7   0   -0.02    0.63   1
  -4   7   0    2.75    1.17   1
  -3   7   0    0.25    0.66   1
  -2   7   0   27.88    2.40   1
   2  -7   0   28.49    2.21   3
  -1   7   0    4.93    1.17   1
   1  -7   0    6.26    1.35   3
   0  -7   0    4.24    1.14   3
   0   7   0    3.99    1.06   1
  -1  -7   0   36.68    2.78   3
  -2  -7   0  151.61    5.63   3
  -3  -7   0  141.73    5.53   3
  -4  -7   0  141.66    5.67   3
  -5  -7   0   17.06    2.38   3
  -6  -7   0   71.79    4.13   3
  -4   8   0    3.75    1.45   1
  -3   8   0   47.32    3.45   1
   2  -8   0    0.74    0.73   3
  -2   8   0   -0.41    0.64   1
   1  -8   0   18.63    2.31   3
   0  -8   0   14.42    2.15   3
  -1  -8   0    0.74    0.86   3
  -2  -8   0   22.15    2.71   3
  -3  -8   0   16.50    2.50   3
  -4  -8   0   54.06    3.71   3
  -5  -8   0    0.13    0.71   3
  -6  -8   0    7.20    1.81   3
  -3   9   0   10.49    2.28   1
   1  -9   0    1.84    1.10   3
   0  -9   0   18.31    2.62   3
  -1  -9   0    6.30    1.75   3
  -2  -9   0    6.19    1.68   3
  -3  -9   0   -0.37    0.68   3
  -2  -9   1    3.12    1.37   3
  -1  -9   1   11.12    2.25   3
   0  -9   1    2.67    1.26   3
   1  -9   1   14.06    2.34   3
  -5  -8   1   15.24    2.55   3
  -4  -8   1    0.17    0.65   3
  -3  -8   1   -0.64    0.70   3
  -2  -8   1   11.04    2.08   3
  -1  -8   1   -0.34    0.70   3
   0  -8   1    6.15    1.53   3
   1  -8   1    4.81    1.45   3
   2  -8   1    0.48    0.91   3
  -2   8  -1   -0.97    0.51   1
  -3   8  -1    0.78    0.76   1
  -4   8  -1    5.73    1.83   1
  -5  -7   1   64.89    3.90   3
  -4  -7   1    8.40    1.74   3
  -3  -7   1   58.96    3.61   3
  -2  -7   1   44.06    3.07   3
  -1  -7   1  134.52    5.29   3
   0  -7   1  177.36    5.95   3
   0   7  -1  173.22    5.34   1
   1  -7   1  139.12    5.13   3
  -1   7  -1  146.88    5.18   1
   2  -7   1    8.15    1.56   3
  -2   7  -1    7.76    1.59   1
  -3   7  -1  134.25    5.56   1
  -4   7  -1   -0.46    0.80   1
  -5   7  -1    0.10    0.76   1
  -7  -6   1    8.99    2.03   2
  -6  -6   1   18.32    2.45   2
  -5  -6   1    4.59    1.27   3
  -4  -6   1    3.80    1.14   3
  -3  -6   1    5.03    1.28   3
  -2  -6   1   39.38    2.66   3
   1   6  -1  100.72    3.43   1
  -1  -6   1  104.66    4.29   3
   0   6  -1    3.44    0.90   1
   0  -6   1    2.76    0.88   3
  -1   6  -1   98.83    3.97   1
   1  -6   1  103.44    4.02   3
   2  -6   1    0.49    0.57   3
  -2   6  -1    0.91    0.67   1
  -3   6  -1    0.95    0.70   1
  -4   6  -1    7.88    1.70   1
  -5   6  -1    6.20    1.59   1
  -6   6  -1   -0.52    0.70   1
  -7  -5   1    9.22    2.02   2
  -6  -5   1    3.80    1.29   2
  -5  -5   1    2.46    0.86   3
  -5  -5   1    4.01    1.24   2
  -4  -5   1    2.44    0.99   2
  -4  -5   1    1.84    0.80   3
  -3  -5   1   42.20    2.59   3
  -3  -5   1   44.81    2.40   2
   2   5  -1    7.76    0.96   1
  -2  -5   1    6.68    1.25   3
  -2  -5   1    7.33    1.04   2
   1   5  -1   27.45    1.61   1
  -1  -5   1   25.59    1.96   3
   0  -5   1    0.18    0.39   3
   0   5  -1   -0.41    0.29   1
  -1   5  -1   94.95    3.53   1
   1  -5   1   98.05    3.52   3
  -2   5  -1    0.52    0.56   1
   2  -5   1    1.41    0.67   3
  -3   5  -1  110.79    4.46   1
   3  -5   1  109.76    3.55   3
  -4   5  -1    9.09    1.67   1
  -5   5  -1   10.12    1.87   1
  -6   5  -1   12.13    2.21   1
  -8  -4   1   15.43    2.62   2
  -7  -4   1   12.27    2.25   2
  -6  -4   1   10.50    1.94   2
  -5  -4   1    3.14    1.20   2
  -5  -4   1    2.52    0.86   3
  -4  -4   1    1.45    0.85   2
  -4  -4   1    3.40    0.88   3
   3   4  -1  118.80    2.88   1
  -3  -4   1  122.35    3.78   2
  -3  -4   1  122.66    3.99   3
  -2  -4   1   25.62    1.78   3
  -2  -4   1   24.05    1.49   2
   2   4  -1   23.43    1.30   1
   1   4  -1    5.65    0.80   1
  -1  -4   1    5.29    1.03   3
  -1  -4   1    4.80    0.66   2
   0  -4   1   40.97    1.18   2
   0  -4   1   40.45    2.09   3
   1  -4   1    1.37    0.57   3
  -1   4  -1    1.01    0.48   1
   1  -4   1    1.01    0.27   2
   2  -4   1  490.29    7.78   3
  -2   4  -1  487.26    8.82   1
  -3   4  -1   15.54    1.70   1
   3  -4   1   18.89    1.33   3
  -4   4  -1  148.12    5.12   1
  -5   4  -1    2.54    0.88   1
  -6   4  -1    9.19    1.75   1
  -7   4  -1   -0.32    0.67   1
  -8  -3   1    1.36    1.08   2
  -7  -3   1    1.82    1.19   2
  -6  -3   1   -0.17    0.81   2
  -5  -3   1    4.20    0.93   3
  -5  -3   1    4.88    1.29   2
  -4  -3   1    1.73    0.66   3
  -4  -3   1    2.35    0.98   2
   4   3  -1    2.38    0.64   1
  -3  -3   1   25.63    1.62   3
   3   3  -1   26.79    1.31   1
  -3  -3   1   24.96    1.73   2
  -2  -3   1    1.20    0.49   3
  -2  -3   1    2.61    0.66   2
   2   3  -1    1.37    0.40   1
  -1  -3   1   21.43    1.40   3
   1   3  -1   20.59    1.16   1
  -1  -3   1   21.64    1.07   2
   0  -3   1  438.65    6.81   3
   0  -3   1  436.43    5.08   2
  -1   3  -1   -0.25    0.31   1
   1  -3   1    0.16    0.37   3
  -2   3  -1   82.57    2.96   1
  -2   3  -1   88.85    1.98   2
   2  -3   1   91.39    2.53   3
   3  -3   1    2.60    0.53   3
  -3   3  -1    3.08    0.81   1
  -3   3  -1    3.85    0.66   2
  -4   3  -1   90.31    3.69   1
  -4   3  -1   83.49    2.84   2
  -5   3  -1   -0.30    0.40   1
  -5   3  -1    0.31    0.57   2
  -6   3  -1   35.28    2.29   2
  -6   3  -1   33.00    2.61   1
  -7   3  -1    0.18    0.66   1
  -8   3  -1    3.31    1.24   1
  -8  -2   1    3.44    1.35   2
  -7  -2   1    1.19    1.03   2
  -6  -2   1    0.60    0.85   2
   5   2  -1   34.69    2.02   1
  -5  -2   1   33.20    2.48   2
  -4  -2   1    7.88    1.39   2
   4   2  -1    7.10    0.96   1
  -4  -2   1    6.72    0.92   3
  -3  -2   1    0.38    0.36   3
  -3  -2   1    0.02    0.51   2
   3   2  -1    0.09    0.30   1
   2   2  -1    8.02    0.74   1
  -2  -2   1    7.34    0.83   3
  -2  -2   1    9.15    0.92   2
  -1  -2   1  475.17    6.54   3
  -1  -2   1  473.67    6.00   2
   1   2  -1  468.36    6.06   1
   0  -2   1  590.19    7.42   3
   0  -2   1  595.10    6.58   2
   0   2  -1  589.49    7.45   1
   1  -2   1  313.20    4.61   3
  -1   2  -1  299.40    5.00   1
  -2   2  -1  102.21    2.17   2
  -2   2  -1  101.05    2.92   1
   2  -2   1  100.68    2.24   3
  -3   2  -1   52.03    2.35   1
  -3   2  -1   53.10    1.95   2
  -4   2  -1    6.21    1.01   2
  -4   2  -1    5.18    1.04   1
  -5   2  -1   17.67    1.82   1
  -5   2  -1   17.29    1.52   2
  -6   2  -1    3.29    0.99   1
  -6   2  -1    5.05    1.13   2
  -7   2  -1    0.63    0.64   2
  -7   2  -1    0.27    0.63   1
  -8   2  -1    2.10    0.99   1
  -8   2  -1    0.65    0.91   2
  -8  -1   1   -0.49    0.59   2
  -7  -1   1    8.31    1.76   2
   6   1  -1   22.29    2.21   4
  -6  -1   1   22.37    2.35   2
   6   1  -1   24.49    2.07   1
  -5  -1   1    4.86    1.27   2
   5   1  -1    4.91    1.19   4
   5   1  -1    4.37    1.03   1
   4   1  -1  314.94    7.05   4
  -4  -1   1  316.86    4.78   3
   4   1  -1  308.96    6.25   1
  -4  -1   1  318.23    6.80   2
   3   1  -1  348.11    5.91   1
  -3  -1   1  355.60    5.03   3
  -3  -1   1  351.97    6.41   2
   3   1  -1  365.85    6.87   4
  -2  -1   1 1839.62   19.55   2
  -2  -1   1 1837.71   17.83   3
   2   1  -1 1856.19   19.23   1
  -1  -1   1 1052.72   11.23   2
   1   1  -1 1047.75   11.25   1
  -1  -1   1 1058.39   10.81   3
   0  -1   1   17.53    0.81   3
   0  -1   1   16.75    0.43   2
   0   1  -1   18.15    0.81   1
   1  -1   1 1010.25    9.99   3
  -1   1  -1  992.83   11.01   1
  -2   1  -1  146.99    3.25   1
  -2   1  -1  148.42    2.93   2
  -3   1  -1    4.63    0.77   1
  -3   1  -1    4.74    0.77   2
  -4   1  -1    0.72    0.59   2
  -4   1  -1    0.85    0.49   1
  -5   1  -1   21.61    1.86   2
  -5   1  -1   22.44    1.73   1
  -6   1  -1    4.51    1.05   1
  -6   1  -1    6.90    1.34   2
  -7   1  -1    1.06    0.65   1
  -7   1  -1    1.62    0.95   2
  -8   1  -1    0.72    0.82   2
  -8   0   1   -0.13    0.72   2
  -7   0   1    0.44    0.72   2
   7   0  -1    0.14    0.71   4
   7   0  -1    0.32    0.69   1
  -6   0   1   17.32    2.08   2
  -5   0   1    7.23    1.36   2
  -5   0   1    8.72    1.19   1
  -4   0   1    2.13    0.65   1
  -4   0   1    4.40    1.07   2
  -3   0   1   85.16    2.49   1
  -3   0   1   85.56    2.88   2
  -3   0   1   84.39    1.48   3
  -2   0   1  301.35    4.95   2
  -2   0   1  300.27    4.60   1
  -2   0   1  301.64    3.49   3
   1   0  -1  110.51    2.22   1
   1   0  -1  109.88    2.50   4
  -1   0   1  112.42    2.12   2
   0   0  -1 1258.96   13.02   1
  -1   0  -1   72.53    1.46   1
  -2   0  -1 5140.25   49.52   1
  -2   0  -1 5152.13   48.85   2
  -3   0  -1   18.80    1.17   1
  -3   0  -1   18.70    1.34   2
  -4   0  -1 1934.31   21.24   1
  -4   0  -1 1890.41   22.08   2
  -5   0  -1   52.46    2.82   2
  -5   0  -1   48.11    2.33   1
  -6   0  -1  638.71   11.98   2
  -6   0  -1  653.32   10.75   1
  -7   0  -1    1.93    0.66   1
  -7   0  -1    2.38    1.08   2
  -8   0  -1   90.84    4.78   2
  -8   1   1   12.01    2.05   2
  -7   1   1   -0.20    0.50   1
  -7   1   1    0.07    0.72   2
  -6   1   1    0.23    0.65   2
  -6   1   1    0.56    0.45   1
  -5   1   1   19.39    1.61   1
  -5   1   1   19.81    1.77   2
  -4   1   1  107.75    3.57   2
  -4   1   1  105.95    3.42   1
  -3   1   1  314.18    5.72   2
  -3   1   1  316.55    5.73   1
  -2   1   1  333.78    5.25   1
  -2   1   1  313.92    4.95   2
  -1   1   1    1.28    0.36   2
  -1   1   1    1.47    0.37   1
  -1  -1  -1   95.71    2.04   2
  -2  -1  -1 1999.07   19.72   1
  -2  -1  -1 1992.96   20.72   2
  -3  -1  -1  150.24    2.91   1
  -3  -1  -1  152.90    3.92   2
  -4  -1  -1  693.33   10.81   2
  -4  -1  -1  728.80    9.31   1
  -5  -1  -1    1.28    0.85   2
  -5  -1  -1    0.86    0.47   1
  -6  -1  -1   70.28    3.71   2
  -6  -1  -1   65.54    2.76   1
  -7  -1  -1   -0.56    0.66   2
  -8   2   1    0.98    0.72   2
  -8   2   1   -0.14    0.68   1
  -7   2   1    0.80    0.69   1
  -7   2   1    2.64    1.03   2
  -6   2   1   52.29    3.05   1
  -6   2   1   48.14    2.89   2
  -5   2   1    4.40    1.02   1
  -5   2   1    3.97    1.04   2
  -4   2   1  125.18    3.83   2
  -4   2   1  125.40    4.02   1
  -3   2   1   25.23    1.48   2
  -3   2   1   22.40    1.55   1
  -2   2   1  675.42    9.24   1
   2  -2  -1  667.60    7.14   3
  -1   2   1   -0.43    0.23   1
   0   2   1  476.31    5.83   1
  -1  -2  -1  108.33    2.43   2
  -2  -2  -1  160.31    3.54   2
   3   2   1   46.78    1.44   1
  -3  -2  -1   44.72    2.13   2
   3   2   1   45.04    1.59   4
   4   2   1    0.49    0.38   4
  -4  -2  -1    0.82    0.66   2
   4   2   1    0.97    0.43   1
  -5  -2  -1    0.11    0.39   3
  -5  -2  -1   -0.27    0.57   2
  -6  -2  -1    4.66    1.32   2
  -7  -2  -1   -0.79    0.66   2
  -8  -2  -1    2.07    1.14   2
  -8   3   1   -0.26    0.60   1
  -8   3   1    0.48    0.69   2
  -7   3   1    1.13    0.71   1
  -7   3   1    3.67    1.03   2
  -6   3   1    1.31    0.78   2
  -6   3   1   -0.07    0.55   1
  -5   3   1   15.28    1.66   2
  -5   3   1   14.46    1.77   1
  -4   3   1   25.10    1.92   1
   3  -3  -1  177.81    2.99   3
  -3   3   1  175.03    4.73   1
  -3   3   1  175.08    4.04   2
   2  -3  -1  249.79    4.08   3
  -2   3   1  250.89    5.24   1
   1  -3  -1    0.70    0.42   3
  -1   3   1    1.42    0.50   1
   0  -3  -1 1234.14   13.63   2
   0   3   1 1264.70   13.71   1
   1   3   1   13.04    0.70   1
  -1  -3  -1   12.75    0.95   2
  -2  -3  -1    6.35    0.86   2
  -3  -3  -1    2.28    0.77   2
  -4  -3  -1    0.89    0.51   3
  -4  -3  -1    0.85    0.71   2
  -5  -3  -1   10.19    1.62   2
  -5  -3  -1   10.98    1.31   3
  -6  -3  -1    8.68    1.70   2
  -7  -3  -1   -0.89    0.71   2
  -8  -3  -1    2.98    1.45   2
  -7   4   1   -0.81    0.57   1
  -6   4   1    7.19    1.56   1
  -5   4   1   47.71    2.53   2
  -5   4   1   44.71    2.93   1
  -4   4   1    0.31    0.51   2
  -4   4   1    0.95    0.64   1
  -3   4   1   25.71    1.94   1
   2  -4  -1    5.94    0.85   3
  -2   4   1    6.68    1.07   1
   1  -4  -1   28.05    1.62   3
  -1   4   1   30.73    1.68   1
   0   4   1  294.22    5.14   1
   0  -4  -1  292.41    5.76   3
   0  -4  -1  286.19    4.91   2
  -1  -4  -1    1.08    0.54   3
   1   4   1    1.67    0.41   1
  -1  -4  -1    1.33    0.48   2
   2   4   1  165.67    2.68   1
  -2  -4  -1  164.15    3.98   2
  -2  -4  -1  157.88    4.39   3
  -3  -4  -1   -0.22    0.46   2
  -3  -4  -1   -0.31    0.39   3
  -4  -4  -1  255.34    6.02   3
  -4  -4  -1  252.31    6.32   2
  -5  -4  -1   27.03    2.28   2
  -5  -4  -1   33.55    2.14   3
  -6  -4  -1  118.10    5.01   2
  -7  -4  -1   17.84    2.62   2
  -8  -4  -1   62.48    4.34   2
  -7   5   1   35.07    3.15   1
  -6   5   1   63.97    3.97   1
  -5   5   1    5.03    1.36   1
  -4   5   1   65.03    3.54   1
  -3   5   1   67.59    3.31   1
   2  -5  -1   78.31    2.90   3
  -2   5   1   83.94    3.38   1
  -1   5   1  115.51    3.64   1
   1  -5  -1  114.93    3.69   3
   0  -5  -1  162.74    4.64   3
   0   5   1  161.72    4.01   1
   0  -5  -1  161.17    3.71   2
  -1  -5  -1  113.65    3.14   2
   1   5   1  111.88    2.89   1
  -1  -5  -1  112.70    3.90   3
  -2  -5  -1   28.63    1.73   2
  -2  -5  -1   34.81    2.19   3
  -3  -5  -1    6.25    1.14   2
  -3  -5  -1    5.22    1.09   3
  -4  -5  -1   13.52    1.68   3
  -4  -5  -1   13.15    1.68   2
  -5  -5  -1   18.27    1.98   3
  -5  -5  -1   16.40    2.03   2
  -6  -5  -1    2.86    1.17   2
  -7  -5  -1    6.24    1.72   2
  -8  -5  -1    1.49    1.27   2
  -6   6   1   -0.78    0.46   1
  -5   6   1    0.26    0.74   1
  -4   6   1   19.65    2.35   1
  -3   6   1   19.55    2.15   1
  -2   6   1   35.29    2.39   1
   2  -6  -1   36.59    2.22   3
  -1   6   1   14.85    1.59   1
   1  -6  -1   14.99    1.71   3
   0   6   1   11.44    1.27   1
   0  -6  -1   12.38    1.65   3
  -1  -6  -1    7.59    1.40   3
  -2  -6  -1    5.54    1.21   3
  -2  -6  -1    5.17    1.02   2
  -3  -6  -1   78.37    3.74   3
  -3  -6  -1   76.24    3.20   2
  -4  -6  -1    6.88    1.42   2
  -4  -6  -1    4.44    1.17   3
  -5  -6  -1    0.13    0.81   2
  -5  -6  -1    0.17    0.59   3
  -6  -6  -1    4.44    1.41   2
  -6  -6  -1    5.43    1.33   3
  -7  -6  -1    3.03    1.53   2
  -5   7   1   -1.13    0.50   1
  -4   7   1   14.96    2.23   1
  -3   7   1   10.52    1.83   1
  -2   7   1   16.75    1.99   1
   2  -7  -1   14.41    1.73   3
   0  -7  -1   -0.17    0.62   3
  -1  -7  -1   55.48    3.28   3
  -2  -7  -1    1.13    0.76   3
  -3  -7  -1   21.56    2.42   3
  -4  -7  -1   16.21    2.19   3
  -5  -7  -1   59.75    3.62   3
  -6  -7  -1   17.70    2.45   2
  -6  -7  -1   19.54    2.45   3
  -7  -7  -1    6.72    1.74   2
  -4   8   1   -0.81    0.60   1
  -3   8   1   10.29    1.99   1
  -2   8   1    0.46    0.69   1
   1  -8  -1    4.50    1.26   3
   0  -8  -1    2.14    0.94   3
  -1  -8  -1    3.56    1.24   3
  -2  -8  -1    0.85    0.80   3
  -3  -8  -1    8.07    1.82   3
  -4  -8  -1    9.46    1.94   3
  -5  -8  -1    7.69    1.61   3
  -6  -8  -1   77.15    4.69   3
  -3   9   1    0.33    0.90   1
   1  -9  -1    3.50    1.18   3
   0  -9  -1    6.56    1.62   3
  -1  -9  -1    7.30    1.84   3
  -2  -9  -1    1.66    1.26   3
  -3  -9  -1    0.25    0.65   3
  -4  -9  -1   -0.39    0.67   3
   1 -10  -1    0.13    0.67   3
   0 -10  -1    0.10    0.88   3
  -1  -9   2    0.12    1.03   3
   0  -9   2   25.09    3.05   3
   1  -9   2    3.04    1.51   3
  -4  -8   2   -0.38    0.75   3
  -3  -8   2    0.03    0.72   3
  -2  -8   2    1.16    0.86   3
  -1  -8   2   31.86    3.14   3
   0  -8   2   29.56    3.04   3
   1  -8   2    3.55    1.32   3
   2  -8   2    5.79    1.51   3
  -2   8  -2    5.66    1.48   1
  -3   8  -2    8.42    1.90   1
  -5  -7   2    7.00    1.61   3
  -4  -7   2   11.99    1.98   3
  -3  -7   2    1.65    0.94   3
  -2  -7   2   42.39    3.06   3
  -1  -7   2    2.15    0.99   3
   0   7  -2  150.05    5.14   1
   0  -7   2  155.41    5.69   3
  -1   7  -2    7.83    1.53   1
   1  -7   2    6.29    1.47   3
   2  -7   2  150.24    5.34   3
  -2   7  -2  144.28    5.61   1
  -3   7  -2    5.32    1.55   1
  -5   7  -2   -0.72    0.73   1
  -5  -6   2    6.66    1.53   3
  -4  -6   2   17.92    2.22   3
  -3  -6   2   71.93    3.71   3
  -2  -6   2    0.53    0.69   3
  -1  -6   2    1.69    0.83   3
   1   6  -2    1.58    0.67   1
   0  -6   2   12.72    1.76   3
  -1   6  -2   34.34    2.43   1
   1  -6   2   31.24    2.35   3
  -2   6  -2  133.27    5.10   1
   2  -6   2  139.46    4.76   3
  -3   6  -2  105.67    4.79   1
  -4   6  -2   49.19    3.41   1
  -6   6  -2    0.36    0.89   1
  -7  -5   2   35.35    3.15   2
  -6  -5   2    2.96    1.39   2
  -5  -5   2    6.37    1.35   3
  -5  -5   2    7.40    1.57   2
  -4  -5   2    2.06    0.83   2
  -4  -5   2    0.68    0.67   3
  -3  -5   2  158.20    5.13   3
   2   5  -2    1.12    0.50   1
  -2  -5   2    1.21    0.58   3
  -1  -5   2   94.40    3.73   3
   1   5  -2   87.23    3.18   1
   0   5  -2  115.37    3.77   1
   1  -5   2   58.77    2.89   3
  -1   5  -2   63.17    3.00   1
   2  -5   2   23.28    1.79   3
  -2   5  -2   23.17    1.98   1
   3  -5   2    9.08    1.24   3
  -3   5  -2    9.63    1.61   1
  -4   5  -2   18.13    2.24   1
  -5   5  -2    4.93    1.40   1
  -6   5  -2    7.11    1.73   1
  -7  -4   2    7.98    1.86   2
  -6  -4   2    8.90    1.88   2
  -5  -4   2   10.56    1.75   2
  -5  -4   2   12.21    1.60   3
  -4  -4   2    0.71    0.72   2
  -4  -4   2    0.64    0.58   3
  -3  -4   2   27.22    1.91   2
  -3  -4   2   27.96    1.97   3
   3   4  -2   30.86    1.62   1
  -2  -4   2    2.03    0.71   3
   2   4  -2    2.13    0.59   1
  -2  -4   2    3.59    0.80   2
  -1  -4   2   82.72    3.13   3
  -1  -4   2   87.37    2.21   2
   1   4  -2   83.47    2.79   1
   0   4  -2   25.15    1.66   1
   0  -4   2   24.74    1.71   3
  -1   4  -2   66.60    2.80   1
   1  -4   2   70.10    2.80   3
  -2   4  -2   18.11    1.64   1
   2  -4   2   19.70    1.46   3
  -3   4  -2   34.83    2.39   1
   3  -4   2   31.14    1.73   3
  -4   4  -2    9.80    1.60   1
  -5   4  -2    0.17    0.47   1
  -6   4  -2   17.13    2.29   1
  -7   4  -2    1.23    0.81   1
  -8  -3   2    5.70    1.63   2
  -7  -3   2    0.08    0.81   2
  -6  -3   2   18.02    2.29   2
  -5  -3   2   -0.09    0.70   2
  -4  -3   2    0.29    0.66   2
  -4  -3   2   -0.29    0.40   3
   4   3  -2    0.46    0.42   1
  -3  -3   2  254.38    5.54   2
   3   3  -2  249.61    4.91   1
  -3  -3   2  251.77    5.46   3
  -2  -3   2   17.01    1.34   3
  -2  -3   2   18.37    1.27   2
   2   3  -2   16.25    1.13   1
  -1  -3   2 1053.12   11.46   2
  -1  -3   2 1026.52   12.85   3
   1   3  -2 1039.98   12.55   1
   0  -3   2   89.77    2.84   3
   0   3  -2   89.20    2.75   1
   1  -3   2 1161.73   13.64   3
  -1   3  -2 1205.76   14.79   1
  -2   3  -2   48.59    1.25   2
   2  -3   2   50.20    2.02   3
  -2   3  -2   50.62    2.39   1
  -3   3  -2  279.52    4.57   2
  -3   3  -2  280.91    6.45   1
   3  -3   2  283.46    4.95   3
  -4   3  -2   72.29    3.37   1
  -4   3  -2   75.93    2.55   2
  -5   3  -2  248.27    6.95   1
  -6   3  -2   51.78    3.27   1
  -7   3  -2   42.24    3.21   1
  -8   3  -2   13.12    2.20   1
  -8  -2   2    1.53    1.09   2
  -7  -2   2   15.43    2.36   2
  -6  -2   2    7.84    1.63   2
   5   2  -2   12.33    1.47   1
  -5  -2   2   12.54    1.82   2
  -4  -2   2    8.96    1.00   3
   4   2  -2    7.88    1.08   1
  -4  -2   2    6.75    1.32   2
  -3  -2   2    7.30    0.92   3
   3   2  -2    6.29    0.88   1
  -3  -2   2    5.29    1.04   2
  -2  -2   2    8.40    0.95   3
  -2  -2   2   10.95    1.07   2
   2   2  -2   11.42    0.97   1
  -1  -2   2   23.34    1.34   3
  -1  -2   2   22.98    1.08   2
   0  -2   2  228.03    2.81   2
   0  -2   2  227.89    4.18   3
   0   2  -2  229.30    4.25   1
  -1   2  -2    5.55    0.79   1
   1  -2   2    6.26    0.74   3
  -2   2  -2    0.23    0.28   2
  -2   2  -2    0.05    0.31   1
   2  -2   2    0.05    0.26   3
  -3   2  -2   11.92    1.00   2
  -3   2  -2   11.92    1.30   1
  -4   2  -2   18.53    1.61   1
  -4   2  -2   17.78    1.40   2
  -5   2  -2    8.91    1.29   2
  -5   2  -2    7.22    1.33   1
  -6   2  -2    3.79    1.11   1
  -7   2  -2    0.44    0.70   2
  -7   2  -2    1.14    0.76   1
  -8   2  -2    3.42    1.19   1
  -8  -1   2    0.57    0.59   2
  -7  -1   2   46.32    3.36   2
   6   1  -2    3.25    1.04   1
  -6  -1   2    3.04    1.20   2
   5   1  -2   53.95    2.83   1
  -5  -1   2   53.23    2.97   2
  -4  -1   2   62.75    2.89   2
   4   1  -2   61.36    2.74   1
  -4  -1   2   69.63    2.06   3
  -3  -1   2   97.92    3.15   2
  -3  -1   2  100.90    2.44   3
  -2  -1   2   74.12    2.30   2
  -2  -1   2   79.26    2.08   3
   1   1  -2  525.22    6.89   1
  -1  -1   2  507.86    6.36   2
  -1  -1   2  526.39    6.57   3
   0  -1   2  167.09    2.98   3
   0   1  -2  163.50    3.10   1
  -1   1  -2   59.70    1.25   2
   1  -1   2   58.17    1.58   3
  -1   1  -2   58.04    1.83   1
  -2   1  -2   84.65    2.10   2
  -2   1  -2   87.04    2.50   1
  -3   1  -2  116.48    2.99   2
  -3   1  -2  124.87    3.42   1
  -4   1  -2    0.22    0.33   1
  -4   1  -2    0.62    0.52   2
  -5   1  -2    0.66    0.77   2
  -5   1  -2    1.69    0.69   1
  -6   1  -2    9.14    1.46   1
  -6   1  -2   14.47    1.84   2
  -7   1  -2    1.93    1.03   2
  -7   1  -2    2.83    1.02   1
  -8   1  -2   11.67    2.06   2
  -8   0   2    0.12    0.55   2
   7   0  -2    3.67    1.27   1
  -7   0   2    4.13    1.21   2
   7   0  -2    3.07    1.41   4
   6   0  -2   17.67    2.48   4
  -6   0   2   15.74    2.03   2
   6   0  -2   14.03    1.99   1
   5   0  -2   15.34    2.04   4
  -5   0   2   16.03    1.85   2
   5   0  -2   15.55    1.79   1
   4   0  -2    5.49    1.20   4
  -4   0   2    5.39    1.12   2
   4   0  -2    6.65    1.16   1
  -3   0   2   63.59    2.49   2
   3   0  -2   67.15    2.97   4
  -3   0   2   63.59    1.41   3
   3   0  -2   66.20    2.61   1
   2   0  -2    3.99    0.81   4
  -2   0   2    4.48    0.43   3
   2   0  -2    4.57    0.73   1
  -2   0   2    3.11    0.63   2
  -1   0   2   13.34    0.85   2
   1   0  -2   13.39    0.93   1
  -1   0   2   13.61    0.66   3
   0   0  -2   98.98    2.05   1
  -1   0  -2   19.08    0.91   1
  -2   0  -2  244.60    4.18   2
  -2   0  -2  253.43    4.08   1
  -3   0  -2   17.57    1.31   2
  -3   0  -2   20.89    1.23   1
  -4   0  -2  289.16    5.96   2
  -4   0  -2  273.59    5.45   1
  -5   0  -2    0.66    0.74   2
  -5   0  -2    0.78    0.49   1
  -6   0  -2  130.48    4.23   1
  -6   0  -2  124.08    4.76   2
  -7   0  -2    5.60    1.46   2
  -7   0  -2    5.97    1.22   1
  -8   0  -2  129.94    5.75   2
   8  -1  -2   16.00    3.10   4
   8  -1  -2   10.18    2.29   1
   7  -1  -2    3.80    1.26   1
  -7   1   2    0.50    0.71   2
   7  -1  -2    1.77    1.25   4
  -6   1   2    4.09    1.18   2
  -5   1   2   10.33    1.38   1
  -5   1   2   12.22    1.61   2
  -4   1   2   73.33    2.87   1
  -4   1   2   70.71    2.91   2
  -3   1   2   37.59    1.95   2
  -3   1   2   40.89    1.93   1
  -2   1   2  112.30    2.86   1
  -2   1   2  113.19    2.86   2
  -1   1   2 2315.90   22.89   2
   0  -1  -2 1141.44   12.13   1
  -1  -1  -2 1906.24   19.67   2
  -1  -1  -2 1975.35   19.48   1
  -2  -1  -2  319.49    4.19   1
  -2  -1  -2  317.05    5.25   2
  -3  -1  -2  493.53    7.70   2
  -3  -1  -2  481.49    6.38   1
  -4  -1  -2 1131.62   15.23   2
  -4  -1  -2 1124.28   13.22   1
  -5  -1  -2  117.92    3.34   1
  -5  -1  -2  114.79    4.24   2
  -6  -1  -2  819.22   11.83   1
  -6  -1  -2  828.57   14.22   2
  -7  -1  -2   57.60    3.64   2
  -8  -1  -2  210.82    7.72   2
  -8   2   2    2.76    1.16   2
   8  -2  -2    3.57    1.36   1
   8  -2  -2    1.54    1.29   4
  -7   2   2  126.85    5.25   2
  -7   2   2  132.81    5.36   1
  -6   2   2    0.41    0.46   1
  -6   2   2   -0.44    0.62   2
  -5   2   2  252.00    6.34   2
  -5   2   2  256.07    6.52   1
  -4   2   2    2.62    0.83   2
  -4   2   2    2.40    0.77   1
  -3   2   2   38.76    1.97   2
  -3   2   2   39.76    2.06   1
  -2   2   2    9.14    0.92   2
  -2   2   2    6.74    0.89   1
  -1   2   2   16.55    1.04   1
   0   2   2 1279.32   13.37   1
  -1  -2  -2   13.09    0.53   1
  -1  -2  -2   11.99    0.93   2
  -2  -2  -2    1.79    0.54   2
  -3  -2  -2  193.53    2.85   1
  -3  -2  -2  196.70    4.61   2
  -4  -2  -2    2.45    0.83   2
  -4  -2  -2    2.31    0.45   1
  -5  -2  -2    0.81    0.70   2
  -6  -2  -2    5.00    1.37   2
  -7  -2  -2    2.63    1.18   2
  -8  -2  -2    2.36    1.28   2
  -8   3   2    0.25    0.82   1
  -8   3   2    1.04    1.11   2
  -7   3   2    8.09    1.57   2
  -7   3   2    8.46    1.71   1
  -6   3   2   41.50    2.89   1
  -6   3   2   43.51    2.80   2
  -5   3   2    0.87    0.60   1
  -5   3   2    0.84    0.63   2
  -4   3   2  118.17    3.85   2
  -4   3   2  118.18    4.18   1
  -3   3   2    5.26    0.92   2
  -3   3   2    4.72    0.94   1
   3  -3  -2    5.39    0.52   3
  -2   3   2  148.34    3.90   1
  -1   3   2  154.17    3.55   1
   0   3   2  459.18    6.23   1
  -1  -3  -2   31.11    1.55   2
   1   3   2   31.46    0.97   1
  -2  -3  -2   30.11    1.63   2
  -3  -3  -2    1.34    0.69   2
  -4  -3  -2    2.94    0.90   2
  -5  -3  -2   42.07    2.77   2
  -6  -3  -2    1.44    0.89   2
  -7  -3  -2   -0.69    0.75   2
  -8  -3  -2   -0.59    0.70   2
  -7   4   2    4.96    1.49   1
  -7   4   2    5.93    1.40   2
  -6   4   2    0.21    0.67   1
  -6   4   2   -0.20    0.63   2
  -5   4   2    8.69    1.59   1
  -5   4   2   12.43    1.55   2
  -4   4   2   73.86    3.46   1
  -3   4   2   -0.18    0.42   1
   2  -4  -2  181.35    3.90   3
  -2   4   2  182.99    4.74   1
  -1   4   2   36.47    1.84   1
   0   4   2    1.83    0.48   1
   0  -4  -2    1.16    0.51   2
  -1  -4  -2    7.34    0.96   2
   1   4   2    7.03    0.64   1
  -2  -4  -2   19.05    1.38   2
  -3  -4  -2   66.07    2.83   2
  -4  -4  -2   16.10    1.73   2
  -5  -4  -2    1.73    0.89   2
  -5  -4  -2    1.17    0.63   3
  -6  -4  -2   43.62    3.10   2
  -7  -4  -2   -0.47    0.78   2
  -8  -4  -2    0.27    1.06   2
  -6   5   2    2.82    1.16   1
  -5   5   2  131.26    5.35   1
  -4   5   2    1.75    0.87   1
  -3   5   2   31.93    2.28   1
  -2   5   2    4.21    0.99   1
   2  -5  -2    1.83    0.67   3
   1  -5  -2   10.17    1.27   3
  -1   5   2    8.97    1.15   1
   0  -5  -2   19.99    1.65   3
   0   5   2   21.52    1.38   1
   0  -5  -2   20.61    1.44   2
  -1  -5  -2    0.40    0.48   2
   1   5   2    0.75    0.34   1
  -2  -5  -2   17.99    1.45   2
  -3  -5  -2   32.93    2.14   2
  -4  -5  -2   61.62    3.07   2
  -4  -5  -2   57.89    3.04   3
  -5  -5  -2   -0.24    0.48   3
  -5  -5  -2    1.90    0.89   2
  -6  -5  -2   20.18    2.48   2
  -6  -5  -2   20.42    2.11   3
  -7  -5  -2    2.21    1.26   2
  -8  -5  -2   37.76    3.80   2
  -6   6   2    0.24    0.76   1
  -5   6   2  274.38    8.35   1
  -4   6   2   90.24    4.38   1
  -3   6   2  390.85    8.97   1
  -2   6   2  119.70    4.37   1
   2  -6  -2  116.53    3.82   3
  -1   6   2   26.32    1.85   1
   0  -6  -2  187.89    5.40   3
   0   6   2  180.57    4.54   1
   0  -6  -2  187.76    4.63   2
  -1  -6  -2   12.15    1.32   2
  -1  -6  -2    9.19    1.50   3
  -2  -6  -2  126.51    4.65   3
  -2  -6  -2  122.72    3.96   2
  -3  -6  -2    5.81    1.16   2
  -3  -6  -2    4.80    1.16   3
  -4  -6  -2   13.38    1.72   2
  -4  -6  -2   13.67    1.87   3
  -5  -6  -2   12.72    1.94   2
  -5  -6  -2   15.03    1.99   3
  -6  -6  -2    1.67    0.90   3
  -6  -6  -2   -0.60    0.86   2
  -7  -6  -2    9.30    2.08   2
  -5   7   2    0.29    0.62   1
  -4   7   2    7.79    1.75   1
  -3   7   2   -0.22    0.60   1
  -2   7   2   38.89    2.68   1
   2  -7  -2   40.34    2.49   3
  -1   7   2    0.29    0.40   1
   1  -7  -2    0.95    0.76   3
   0  -7  -2   18.31    2.09   3
  -1  -7  -2    1.14    0.78   3
  -2  -7  -2   80.67    4.01   3
  -3  -7  -2    8.91    1.65   3
  -4  -7  -2   58.45    3.53   3
  -4  -7  -2   59.94    3.21   2
  -5  -7  -2   27.95    2.75   3
  -5  -7  -2   31.94    2.74   2
  -6  -7  -2    3.76    1.04   3
  -6  -7  -2    2.57    1.21   2
  -7  -7  -2   21.70    2.82   2
  -4   8   2    0.28    0.74   1
  -3   8   2    6.35    1.56   1
  -2   8   2    3.53    1.19   1
   1  -8  -2   -0.50    0.59   3
   0  -8  -2    6.27    1.44   3
  -1  -8  -2    3.28    1.14   3
  -2  -8  -2    5.73    1.46   3
  -3  -8  -2   -0.45    0.64   3
  -4  -8  -2    0.54    0.69   3
  -5  -8  -2    1.02    0.90   3
  -6  -8  -2    1.54    1.08   3
  -3   9   2   17.26    2.43   1
   1  -9  -2   19.92    2.47   3
   0  -9  -2   28.58    2.97   3
  -1  -9  -2   11.43    2.05   3
  -2  -9  -2    3.63    1.36   3
  -3  -9  -2   -0.22    0.50   3
  -4  -9  -2   -1.11    0.60   3
   0 -10  -2   33.24    3.41   3
  -1 -10  -2    0.95    1.12   3
  -3  -8   3    0.02    0.59   3
  -2  -8   3   -0.60    0.59   3
  -1  -8   3    3.01    1.37   3
   0  -8   3   24.48    2.89   3
   1  -8   3   23.24    2.76   3
   2  -8   3   17.05    2.33   3
  -2   8  -3   14.67    2.28   1
  -3   8  -3   28.73    3.14   1
  -5  -7   3    1.62    0.90   3
  -4  -7   3    0.11    0.70   3
  -3  -7   3   31.91    3.05   3
  -2  -7   3    1.91    0.97   3
  -1  -7   3    0.99    0.97   3
   0  -7   3   14.30    2.12   3
  -1   7  -3    4.35    1.25   1
   1  -7   3    6.71    1.58   3
   2  -7   3   24.45    2.43   3
  -2   7  -3   28.51    2.80   1
  -3   7  -3    1.75    1.00   1
  -4   7  -3   -0.19    0.66   1
  -5  -6   3   18.48    2.30   3
  -4  -6   3   51.28    3.35   3
  -3  -6   3   17.79    2.24   3
  -2  -6   3  189.15    6.26   3
   1   6  -3  126.47    4.26   1
  -1  -6   3  120.69    4.87   3
   0   6  -3  100.24    3.94   1
   0  -6   3   93.33    4.11   3
   1  -6   3   66.45    3.42   3
  -1   6  -3   67.30    3.46   1
  -2   6  -3  104.21    4.59   1
   2  -6   3  105.40    4.22   3
   3  -6   3   77.45    3.44   3
  -3   6  -3   73.13    4.10   1
  -4   6  -3    0.45    0.84   1
  -5   6  -3    0.47    0.73   1
  -7  -5   3  120.26    5.63   2
  -6  -5   3   53.11    3.49   2
  -5  -5   3  100.34    4.36   3
  -4  -5   3   44.91    2.91   3
  -3  -5   3    2.08    0.86   3
  -2  -5   3    1.10    0.58   3
   2   5  -3   -0.30    0.36   1
  -1  -5   3    3.40    1.05   3
   1   5  -3    3.69    0.88   1
   0  -5   3  102.61    3.95   3
   0   5  -3  111.45    3.92   1
  -1   5  -3   11.52    1.54   1
   1  -5   3    9.51    1.47   3
  -2   5  -3    1.07    0.68   1
   2  -5   3    2.28    0.77   3
   3  -5   3   22.65    1.75   3
  -3   5  -3   27.05    2.32   1
  -4   5  -3   14.27    2.11   1
  -5   5  -3    2.13    0.97   1
  -6   5  -3   14.85    2.40   1
  -7  -4   3    8.46    1.93   2
  -6  -4   3   24.39    2.63   2
  -5  -4   3   11.43    1.62   3
  -5  -4   3    8.37    1.50   2
  -4  -4   3    1.00    0.62   3
  -4  -4   3    1.70    0.88   2
  -3  -4   3  119.64    4.25   3
  -3  -4   3  140.34    4.04   2
   3   4  -3  126.92    3.76   1
   2   4  -3   80.96    2.93   1
  -2  -4   3   79.21    3.32   3
  -2  -4   3   80.33    2.61   2
  -1  -4   3  145.61    4.46   3
   0   4  -3   94.41    3.31   1
   0  -4   3   89.93    3.35   3
  -1   4  -3   55.29    2.75   1
   1  -4   3   64.80    2.80   3
  -2   4  -3   73.04    3.26   1
   2  -4   3   74.15    2.90   3
   3  -4   3   64.57    2.67   3
  -3   4  -3   68.07    3.39   1
  -4   4  -3   14.72    1.91   1
  -5   4  -3   -0.51    0.42   1
  -6   4  -3    9.73    1.86   1
  -7   4  -3   -0.47    0.63   1
  -7  -3   3   -0.43    0.79   2
  -6  -3   3    0.66    0.82   2
  -5  -3   3   18.11    2.03   2
  -4  -3   3   62.51    2.77   3
   4   3  -3   57.53    2.65   1
  -4  -3   3   60.98    2.98   2
   3   3  -3   92.66    3.13   1
  -3  -3   3   98.24    3.43   3
  -3  -3   3   98.71    3.33   2
  -2  -3   3   17.52    1.27   2
  -2  -3   3   16.31    1.39   3
   2   3  -3   16.01    1.27   1
  -1  -3   3  229.48    3.67   2
   1   3  -3  198.57    4.68   1
  -1  -3   3  227.70    5.03   3
   0  -3   3    5.25    0.95   3
   0   3  -3    4.85    0.88   1
  -1   3  -3    3.01    0.81   1
   1  -3   3    1.47    0.61   3
  -2   3  -3   -0.13    0.37   1
   2  -3   3    0.60    0.43   3
  -3   3  -3  167.26    4.97   1
   3  -3   3  164.35    3.84   3
  -4   3  -3    0.36    0.48   1
  -5   3  -3   39.48    2.75   1
  -6   3  -3   -0.12    0.50   1
  -7   3  -3   68.74    4.11   1
  -8   3  -3   23.09    2.77   1
  -8  -2   3    8.06    1.89   2
  -7  -2   3    1.25    0.88   2
  -6  -2   3   11.86    1.93   2
   5   2  -3    8.04    1.31   1
  -5  -2   3    7.79    1.51   2
  -4  -2   3    1.45    0.60   3
  -4  -2   3    0.77    0.70   2
   4   2  -3    0.29    0.49   1
  -3  -2   3  433.01    7.11   3
  -3  -2   3  417.94    7.42   2
   3   2  -3  430.54    7.59   1
  -2  -2   3   25.31    1.44   2
  -2  -2   3   24.23    1.50   3
  -1  -2   3  360.90    6.08   3
   1   2  -3  375.54    6.22   1
  -1  -2   3  371.93    5.21   2
   0  -2   3  207.47    4.26   3
   0   2  -3  204.45    4.34   1
  -1   2  -3  194.97    4.37   1
   1  -2   3  195.39    3.95   3
   2  -2   3    1.38    0.53   3
  -2   2  -3    1.18    0.38   2
  -2   2  -3    1.91    0.73   1
  -3   2  -3   95.07    2.56   2
  -3   2  -3  101.23    3.48   1
  -4   2  -3   14.43    1.31   2
  -4   2  -3   16.15    1.66   1
  -5   2  -3    0.26    0.38   1
  -5   2  -3    0.30    0.63   2
  -6   2  -3   58.73    2.92   2
  -6   2  -3   56.78    3.25   1
  -7   2  -3    2.41    0.99   1
  -8   2  -3    4.27    1.20   1
  -8  -1   3   15.34    2.57   2
  -7  -1   3   82.89    4.41   2
  -6  -1   3    3.43    1.19   2
   6   1  -3    2.88    0.98   1
  -4  -1   3   37.43    2.32   2
  -4  -1   3   34.60    1.52   3
   3   1  -3  227.03    5.27   1
  -3  -1   3  229.56    5.11   2
  -3  -1   3  231.03    4.17   3
  -2  -1   3    0.19    0.37   2
  -2  -1   3   -0.03    0.31   3
   2   1  -3    0.10    0.35   1
  -1  -1   3    7.63    0.76   3
   1   1  -3    8.13    0.89   1
  -1  -1   3    6.54    0.70   2
   0  -1   3   46.86    1.65   3
   0   1  -3   43.93    1.73   1
   1  -1   3    5.63    0.64   3
  -1   1  -3    6.47    0.79   1
  -1   1  -3    7.09    0.57   2
  -2   1  -3   23.04    1.08   2
  -2   1  -3   20.46    1.36   1
  -3   1  -3   15.31    1.28   1
  -3   1  -3   16.56    1.20   2
  -4   1  -3   20.49    1.52   2
  -4   1  -3   21.27    1.63   1
  -5   1  -3    0.91    0.53   1
  -5   1  -3    0.12    0.55   2
  -6   1  -3    9.04    1.45   1
  -6   1  -3   10.65    1.59   2
  -7   1  -3    0.89    0.86   2
  -7   1  -3    0.39    0.65   1
  -8   1  -3    4.42    1.41   2
  -8   0   3   -0.69    0.58   2
  -7   0   3    2.28    0.97   2
   7   0  -3    1.17    1.04   1
   7   0  -3    1.05    0.94   4
   6   0  -3   11.14    2.14   4
  -6   0   3   10.39    1.76   2
   6   0  -3    9.91    1.76   1
  -5   0   3    1.25    0.85   2
   5   0  -3    2.99    0.96   1
   5   0  -3    0.72    0.79   4
  -4   0   3   17.44    1.70   2
   4   0  -3   16.46    1.69   1
   4   0  -3   18.19    2.07   4
   3   0  -3  571.13    9.41   1
  -3   0   3  568.75    8.95   2
  -2   0   3   31.65    1.58   2
   2   0  -3   29.10    1.66   1
  -1   0   3  447.10    6.12   2
   1   0  -3  447.73    6.69   1
   0   0  -3  123.06    2.73   1
  -1   0  -3  642.87    7.82   2
  -1   0  -3  659.13    8.19   1
  -2   0  -3  482.91    6.82   1
  -3   0  -3  320.74    5.71   2
  -3   0  -3  316.15    5.53   1
  -4   0  -3   30.94    1.74   1
  -4   0  -3   29.61    1.94   2
  -5   0  -3  212.48    5.66   2
  -5   0  -3  215.03    5.28   1
  -6   0  -3    7.33    1.26   1
  -6   0  -3    7.98    1.55   2
  -7   0  -3   15.26    2.15   2
  -8   0  -3   18.40    2.58   2
  -9   0  -3    1.56    1.45   2
   8  -1  -3    2.28    1.21   1
  -8   1   3   -0.36    0.64   2
   8  -1  -3    3.21    1.36   4
  -7   1   3   -0.12    0.62   2
   7  -1  -3    1.28    1.10   4
   7  -1  -3    1.48    1.05   1
   6  -1  -3    9.96    2.16   4
  -6   1   3   14.35    1.96   2
   6  -1  -3   13.96    2.20   1
  -5   1   3   16.04    1.87   2
   5  -1  -3   17.65    2.36   4
   5  -1  -3   18.53    2.11   1
  -4   1   3   12.63    1.49   2
   4  -1  -3   10.87    1.75   4
   4  -1  -3   11.26    1.53   1
   3  -1  -3    5.53    1.19   4
  -3   1   3    3.93    0.88   2
   3  -1  -3    5.05    1.02   1
   2  -1  -3    4.37    0.85   1
  -2   1   3    4.69    0.80   2
   2  -1  -3    3.25    0.86   4
   1  -1  -3    0.41    0.37   1
   1  -1  -3    0.46    0.45   4
   0  -1  -3  445.72    6.10   1
  -1  -1  -3  439.69    6.30   2
  -1  -1  -3  439.24    5.66   1
  -2  -1  -3   14.27    1.07   2
  -2  -1  -3   15.18    0.84   1
  -3  -1  -3  204.61    3.76   1
  -3  -1  -3  209.11    4.67   2
  -4  -1  -3    3.78    0.92   2
  -4  -1  -3    2.63    0.62   1
  -5  -1  -3  335.62    6.24   1
  -5  -1  -3  335.47    7.65   2
  -6  -1  -3   93.59    4.18   2
  -7  -1  -3   95.51    4.72   2
  -8  -1  -3  142.94    6.22   2
  -8   2   3    0.72    0.92   2
   8  -2  -3    1.95    1.48   4
   8  -2  -3    2.23    1.47   1
   7  -2  -3   82.13    4.86   1
   7  -2  -3   78.18    5.32   4
  -7   2   3   77.95    4.29   2
  -6   2   3    1.85    0.88   2
  -5   2   3  307.20    7.38   1
  -5   2   3  303.45    7.39   2
  -4   2   3   72.46    3.09   2
  -4   2   3   70.46    3.10   1
  -3   2   3 1076.58   14.04   2
  -3   2   3 1107.98   14.48   1
  -2   2   3  162.04    3.99   1
   0  -2  -3    8.18    0.76   1
   0  -2  -3    8.66    0.87   4
  -1  -2  -3  505.08    6.09   1
  -1  -2  -3  505.90    7.38   2
  -2  -2  -3  670.77    9.33   2
  -2  -2  -3  678.19    7.42   1
  -3  -2  -3    1.64    0.67   2
  -3  -2  -3    1.12    0.29   1
  -4  -2  -3  114.67    2.56   1
  -4  -2  -3  109.13    3.81   2
  -5  -2  -3   71.17    3.45   2
  -6  -2  -3    1.07    0.85   2
  -7  -2  -3    1.08    0.89   2
  -8  -2  -3   52.18    3.96   2
  -7   3   3   17.98    2.31   2
  -6   3   3   27.74    2.36   2
  -6   3   3   21.59    2.37   1
  -5   3   3   59.66    3.25   1
  -5   3   3   58.95    3.07   2
  -4   3   3    0.27    0.48   2
  -4   3   3   -0.11    0.37   1
  -3   3   3  265.67    6.12   1
  -2   3   3   23.29    1.57   1
  -1   3   3   34.50    1.68   1
   0   3   3   33.74    1.39   1
  -1  -3  -3   32.06    1.14   1
  -1  -3  -3   30.57    1.64   2
  -1  -3  -3   32.24    1.30   4
  -2  -3  -3    4.71    0.88   2
  -3  -3  -3    1.13    0.60   2
  -4  -3  -3   25.34    1.90   2
  -5  -3  -3    3.98    1.17   2
  -6  -3  -3    6.06    1.48   2
  -7  -3  -3    1.27    0.88   2
  -8  -3  -3    0.03    0.82   2
  -7   4   3    0.17    0.66   1
  -7   4   3    0.24    0.66   2
  -6   4   3    9.30    1.80   1
  -6   4   3   12.25    1.78   2
  -5   4   3    9.55    1.69   1
  -4   4   3   51.99    2.97   1
  -3   4   3    0.41    0.43   1
  -2   4   3    9.34    1.23   1
  -1   4   3   36.86    1.87   1
   0   4   3    0.16    0.29   1
   1   4   3   10.10    0.71   1
  -1  -4  -3   12.23    1.24   2
  -2  -4  -3   -0.28    0.34   2
  -3  -4  -3   34.06    2.09   2
  -4  -4  -3   14.37    1.69   2
  -5  -4  -3    5.62    1.28   2
  -6  -4  -3    8.33    1.74   2
  -7  -4  -3   -0.90    0.67   2
  -8  -4  -3   16.39    2.66   2
  -6   5   3   27.41    2.95   1
  -5   5   3    0.29    0.65   1
  -4   5   3   12.81    1.82   1
  -3   5   3   65.95    3.25   1
  -2   5   3    2.00    0.72   1
   2  -5  -3    2.49    0.71   3
  -1   5   3    0.03    0.35   1
   0   5   3   42.01    1.88   1
   0  -5  -3   40.81    2.14   2
   1   5   3   15.86    1.01   1
  -1  -5  -3   16.41    1.45   2
  -2  -5  -3    0.07    0.40   2
  -3  -5  -3   18.50    1.78   2
  -4  -5  -3    7.16    1.35   2
  -5  -5  -3    4.30    1.10   2
  -7  -5  -3    6.30    1.67   2
  -8  -5  -3   30.93    3.43   2
  -6   6   3   -0.41    0.62   1
  -5   6   3  326.87    9.25   1
  -4   6   3  136.98    5.42   1
  -3   6   3  488.74   10.14   1
   2  -6  -3  192.05    4.98   3
  -2   6   3  188.37    5.52   1
   1  -6  -3  807.09   12.29   3
   0  -6  -3  580.76    9.74   2
   0  -6  -3  601.59   10.51   3
   0   6   3  599.17    9.26   1
  -1  -6  -3  412.03    7.96   2
  -2  -6  -3  214.53    5.55   2
  -3  -6  -3  145.03    4.77   2
  -4  -6  -3  143.16    5.02   2
  -5  -6  -3   15.36    2.04   3
  -5  -6  -3   20.48    2.26   2
  -6  -6  -3   31.45    2.86   2
  -6  -6  -3   27.38    2.61   3
  -7  -6  -3    1.96    1.16   2
  -5   7   3   -0.30    0.53   1
  -4   7   3   20.22    2.49   1
  -3   7   3   90.98    4.32   1
  -2   7   3   19.55    2.05   1
  -1   7   3   55.66    2.85   1
   1  -7  -3   59.85    3.14   3
   0  -7  -3    6.69    1.40   3
  -1  -7  -3   10.95    1.74   3
  -2  -7  -3    6.48    1.41   3
  -2  -7  -3    7.70    1.30   2
  -3  -7  -3    2.44    0.83   2
  -3  -7  -3    2.99    1.08   3
  -4  -7  -3    5.03    1.22   2
  -4  -7  -3    3.71    1.11   3
  -5  -7  -3    2.10    0.99   2
  -5  -7  -3    5.62    1.33   3
  -6  -7  -3   33.67    3.33   2
  -6  -7  -3   29.24    2.91   3
  -7  -7  -3    3.62    1.53   2
  -4   8   3    8.82    1.88   1
  -3   8   3    2.52    0.94   1
  -2   8   3    3.80    1.16   1
   1  -8  -3    5.97    1.38   3
   0  -8  -3   30.09    2.54   3
  -1  -8  -3   12.81    2.07   3
  -2  -8  -3    1.09    0.79   3
  -3  -8  -3    3.22    1.12   3
  -4  -8  -3    1.31    0.89   3
  -5  -8  -3    0.98    0.73   3
  -6  -8  -3    6.87    1.45   3
  -3   9   3    0.09    0.74   1
   1  -9  -3    2.96    1.25   3
   0  -9  -3    0.62    0.86   3
  -1  -9  -3    5.23    1.45   3
  -2  -9  -3    0.38    0.82   3
  -3  -9  -3    0.37    0.77   3
  -4  -9  -3    0.47    0.71   3
   0 -10  -3   84.94    4.74   3
  -1 -10  -3    3.54    1.40   3
  -2  -8   4    0.52    0.75   3
  -1  -8   4    0.60    1.04   3
   0  -8   4    1.99    1.24   3
   1  -8   4   -0.40    0.84   3
  -2   8  -4   12.22    2.19   1
   2  -8   4   15.17    2.24   3
  -5  -7   4   -0.10    0.89   3
  -4  -7   4    3.34    1.08   3
  -3  -7   4    1.40    0.92   3
  -2  -7   4    9.25    1.88   3
  -1  -7   4    5.20    1.59   3
   0   7  -4   33.29    2.55   1
   0  -7   4   32.03    2.74   3
   1  -7   4    1.05    0.94   3
  -1   7  -4    1.21    0.89   1
  -2   7  -4    3.17    1.16   1
   2  -7   4    2.62    1.07   3
  -3   7  -4   -0.03    0.72   1
  -4   7  -4   -0.17    0.76   1
  -5  -6   4    4.78    1.26   3
  -4  -6   4   24.54    2.60   3
  -3  -6   4    0.10    0.69   3
  -2  -6   4   14.57    2.08   3
  -1  -6   4   39.96    2.89   3
   1   6  -4   40.37    2.62   1
   0   6  -4   15.52    1.88   1
   0  -6   4   11.07    1.80   3
   1  -6   4   57.07    3.31   3
  -1   6  -4   55.13    3.25   1
  -2   6  -4    8.93    1.71   1
   2  -6   4    5.96    1.29   3
   3  -6   4    7.72    1.46   3
  -3   6  -4   10.36    1.90   1
  -4   6  -4    9.83    2.03   1
  -5   6  -4    0.49    0.78   1
  -5  -5   4  168.68    5.90   3
  -4  -5   4  152.95    5.51   3
  -3  -5   4  128.02    4.91   3
   2   5  -4  188.32    5.12   1
  -2  -5   4  173.67    5.64   3
   0  -5   4   78.75    3.64   3
   0   5  -4   78.72    3.56   1
  -1   5  -4    3.92    1.06   1
   1  -5   4    6.89    1.36   3
  -2   5  -4    0.22    0.52   1
   2  -5   4    0.03    0.55   3
  -3   5  -4    7.30    1.61   1
   3  -5   4    9.60    1.42   3
  -4   5  -4    2.29    1.07   1
  -5   5  -4    0.04    0.71   1
  -6   5  -4    0.98    0.77   1
  -7  -4   4   99.18    5.03   2
  -6  -4   4   76.16    4.01   2
  -5  -4   4  233.60    6.64   2
  -4  -4   4  392.32    8.48   3
  -4  -4   4  412.29    8.33   2
  -3  -4   4  392.77    8.34   3
  -3  -4   4  406.62    7.36   2
   3   4  -4  389.01    7.70   1
   2   4  -4  425.58    7.98   1
  -2  -4   4  388.98    8.15   3
  -1  -4   4   16.86    1.72   3
   1   4  -4   15.30    1.52   1
   0  -4   4  244.15    5.95   3
   0   4  -4  241.95    5.90   1
  -1   4  -4    0.46    0.58   1
   1  -4   4    1.02    0.62   3
  -2   4  -4   -0.40    0.38   1
   2  -4   4   -0.21    0.45   3
  -3   4  -4    2.78    0.99   1
   3  -4   4    4.84    1.02   3
  -4   4  -4    0.32    0.57   1
  -5   4  -4    3.21    1.18   1
  -6   4  -4    4.25    1.26   1
  -7   4  -4    2.52    1.13   1
  -7  -3   4    9.98    1.95   2
  -6  -3   4    3.39    1.15   2
  -5  -3   4   66.81    3.41   2
  -4  -3   4    9.97    1.39   3
  -4  -3   4    8.82    1.40   2
   4   3  -4   10.40    1.41   1
   3   3  -4    2.45    0.75   1
  -3  -3   4    1.91    0.74   3
  -3  -3   4    1.94    0.75   2
  -2  -3   4  146.98    4.35   3
  -2  -3   4  153.86    3.72   2
  -1  -3   4    1.18    0.64   3
   1   3  -4    0.90    0.50   1
  -1  -3   4    0.84    0.39   2
   0   3  -4   26.20    1.76   1
   0  -3   4   27.63    1.77   3
   1  -3   4   60.64    2.51   3
  -1   3  -4   55.60    2.64   1
  -2   3  -4   57.56    2.84   1
   2  -3   4   57.44    2.43   3
   3  -3   4   39.78    1.93   3
  -3   3  -4   35.24    2.29   1
  -4   3  -4   -0.42    0.35   1
  -5   3  -4    2.86    0.92   1
  -6   3  -4    3.44    1.11   1
  -7   3  -4    0.25    0.61   1
  -8   3  -4   -0.53    0.65   1
  -7  -2   4    3.63    1.31   2
  -6  -2   4    8.00    1.64   2
   5   2  -4   24.78    2.07   1
  -5  -2   4   23.72    2.06   2
  -4  -2   4    6.58    1.01   3
  -4  -2   4    3.73    1.01   2
   4   2  -4    6.82    1.24   1
  -3  -2   4  175.16    4.54   2
  -2  -2   4   74.25    2.46   2
   2   2  -4   71.28    2.75   1
  -2  -2   4   72.01    2.65   3
   1   2  -4   21.85    1.50   1
  -1  -2   4   19.48    1.38   3
  -1  -2   4   20.62    1.12   2
   0   2  -4  315.25    6.09   1
   0  -2   4  320.66    5.77   3
   1  -2   4   72.67    2.51   3
  -1   2  -4   73.57    1.51   2
  -1   2  -4   72.47    2.82   1
  -2   2  -4   14.55    0.81   2
   2  -2   4   14.89    1.12   3
  -2   2  -4   15.66    1.45   1
  -3   2  -4    5.82    0.74   2
  -3   2  -4    7.08    1.20   1
  -4   2  -4    3.78    0.82   2
  -4   2  -4    2.00    0.76   1
  -5   2  -4    3.76    1.00   1
  -6   2  -4    0.93    0.67   1
  -7   2  -4    0.56    0.64   1
  -8   2  -4   11.77    2.04   1
  -7  -1   4   68.21    4.17   2
  -6  -1   4    3.08    1.17   2
   6   1  -4   -0.83    0.51   1
  -5  -1   4  397.99    8.89   2
   5   1  -4  400.66    9.04   1
  -4  -1   4   41.73    1.79   3
  -4  -1   4   41.90    2.50   2
   4   1  -4   45.03    2.62   1
   3   1  -4  591.78    9.90   1
  -3  -1   4  592.53    8.10   3
  -3  -1   4  587.88    9.35   2
  -2  -1   4  190.01    4.24   2
   2   1  -4  196.32    4.75   1
  -1  -1   4 1070.14   12.21   3
   1   1  -4 1066.22   13.34   1
  -1  -1   4 1067.12   12.15   2
   0  -1   4    0.23    0.33   3
   0   1  -4   -0.01    0.32   1
  -1   1  -4  381.06    5.20   2
  -1   1  -4  371.98    6.36   1
  -2   1  -4   52.27    1.73   2
  -2   1  -4   49.13    2.18   1
  -3   1  -4  138.65    3.31   2
  -3   1  -4  138.74    3.92   1
  -4   1  -4    0.22    0.54   2
  -4   1  -4    0.26    0.47   1
  -5   1  -4    2.56    0.93   2
  -5   1  -4    1.99    0.73   1
  -6   1  -4    0.73    0.49   2
  -6   1  -4    0.40    0.50   1
  -7   1  -4    0.16    0.53   1
  -7   1  -4    1.58    0.98   2
   7   0  -4   28.90    3.04   1
  -7   0   4   28.01    2.93   2
   6   0  -4   18.53    2.36   1
  -6   0   4   14.43    2.07   2
  -5   0   4  151.11    5.07   2
   5   0  -4  147.07    5.33   1
  -4   0   4    9.54    1.43   2
   4   0  -4    8.99    1.44   1
  -3   0   4  609.98    9.56   2
   3   0  -4  598.62   10.17   1
  -2   0   4   39.83    1.88   2
   2   0  -4   38.04    2.06   1
   1   0  -4  642.22    9.24   1
   0   0  -4  275.74    4.91   1
  -1   0  -4  134.20    3.01   2
  -1   0  -4  136.26    3.22   1
  -2   0  -4   80.81    2.43   2
  -2   0  -4   84.43    2.58   1
  -4   0  -4   -0.56    0.40   2
  -4   0  -4    0.32    0.40   1
  -5   0  -4   -0.37    0.56   2
  -5   0  -4    0.19    0.47   1
  -6   0  -4    1.34    0.62   1
  -6   0  -4    1.28    0.80   2
  -7   0  -4   69.89    3.97   2
  -8   0  -4    5.65    1.50   2
  -9   0  -4   54.08    4.20   2
   8  -1  -4    2.80    1.24   1
   7  -1  -4    6.14    1.78   1
  -7   1   4    4.83    1.41   2
   7  -1  -4    4.27    1.55   4
   6  -1  -4   20.89    2.52   1
  -6   1   4   19.10    2.29   2
   6  -1  -4   17.78    2.83   4
  -5   1   4   40.48    2.67   2
   5  -1  -4   36.14    3.07   4
   5  -1  -4   40.99    2.89   1
   4  -1  -4    3.21    1.10   4
  -4   1   4    2.15    0.80   2
   4  -1  -4    3.80    1.00   1
  -3   1   4  139.20    4.04   2
   3  -1  -4  135.17    4.35   1
   3  -1  -4  133.16    4.93   4
  -2   1   4    5.33    0.93   2
   2  -1  -4    4.78    0.99   1
   1  -1  -4    1.34    0.62   1
   0  -1  -4  150.66    3.41   1
  -1  -1  -4    7.63    0.78   1
  -1  -1  -4    8.68    0.95   2
  -2  -1  -4   17.51    1.25   2
  -2  -1  -4   16.53    1.04   1
  -3  -1  -4  142.71    3.28   1
  -3  -1  -4  145.68    3.91   2
  -4  -1  -4    0.58    0.57   2
  -4  -1  -4    0.97    0.40   1
  -5  -1  -4    3.26    0.72   1
  -5  -1  -4    1.24    0.76   2
  -6  -1  -4   27.40    2.35   2
  -7  -1  -4   -0.15    0.70   2
  -8  -1  -4    7.96    1.98   2
   8  -2  -4    1.69    1.56   4
   8  -2  -4    3.46    1.57   1
   7  -2  -4    1.63    1.24   1
   7  -2  -4    1.45    1.27   4
  -7   2   4    0.99    0.85   2
   6  -2  -4   -0.73    0.74   4
   6  -2  -4    1.18    0.96   1
  -6   2   4    0.61    0.59   2
   5  -2  -4    1.82    0.98   4
   5  -2  -4    3.63    1.18   1
  -5   2   4    1.11    0.73   2
   4  -2  -4   14.03    1.80   1
   4  -2  -4   13.93    2.11   4
  -4   2   4   15.89    1.73   2
   3  -2  -4   78.35    3.41   1
  -3   2   4   75.04    3.00   2
   3  -2  -4   83.41    3.93   4
   2  -2  -4    0.44    0.42   1
   2  -2  -4    0.27    0.52   4
   1  -2  -4  161.89    3.97   1
   1  -2  -4  153.88    4.46   4
   0  -2  -4   47.66    1.86   1
  -1  -2  -4  436.85    6.05   1
  -1  -2  -4  447.14    7.18   2
  -2  -2  -4    1.84    0.39   1
  -2  -2  -4    0.75    0.50   2
  -3  -2  -4  220.95    3.64   1
  -3  -2  -4  217.01    5.09   2
  -4  -2  -4   29.20    2.02   2
  -4  -2  -4   29.73    1.36   1
  -5  -2  -4    0.06    0.56   2
  -6  -2  -4    4.72    1.33   2
  -7  -2  -4    0.53    0.92   2
  -8  -2  -4   11.15    2.22   2
   7  -3  -4    8.16    1.91   1
   7  -3  -4    4.70    1.76   4
  -7   3   4    9.12    1.70   2
   6  -3  -4   39.09    3.29   1
   6  -3  -4   39.33    3.66   4
  -6   3   4   41.75    2.90   2
  -5   3   4   42.65    2.73   2
  -4   3   4   37.92    2.46   1
  -4   3   4   36.99    2.31   2
  -3   3   4   54.60    2.74   1
  -2   3   4  124.35    3.81   1
   1  -3  -4  949.77   12.66   1
   1  -3  -4  950.84   14.38   4
   0  -3  -4   91.85    3.03   4
   0  -3  -4   90.55    2.69   1
  -1  -3  -4  904.78   12.20   2
  -1  -3  -4  894.92   10.49   1
  -2  -3  -4  361.97    6.87   2
  -2  -3  -4  372.08    4.74   1
  -3  -3  -4  122.08    3.87   2
  -4  -3  -4    0.02    0.54   2
  -5  -3  -4   29.58    2.25   2
  -6  -3  -4   58.37    3.53   2
  -7  -3  -4   25.49    2.85   2
  -8  -3  -4   -0.04    0.94   2
   7  -4  -4    0.55    0.83   1
   7  -4  -4    0.17    0.90   4
  -6   4   4    0.78    0.74   1
  -5   4   4   14.81    2.07   1
  -4   4   4    0.30    0.54   1
  -3   4   4    1.47    0.71   1
  -2   4   4   18.00    1.53   1
  -1   4   4    0.85    0.42   1
  -1  -4  -4   10.14    1.25   2
  -1  -4  -4    8.69    0.91   4
  -1  -4  -4    7.76    0.75   1
  -2  -4  -4    1.35    0.29   1
  -2  -4  -4    1.85    0.69   2
  -3  -4  -4   16.80    1.67   2
  -4  -4  -4    0.36    0.50   2
  -5  -4  -4   -0.23    0.49   2
  -6  -4  -4    3.67    1.22   2
  -7  -4  -4    0.31    0.73   2
  -8  -4  -4    0.92    0.78   2
  -6   5   4    2.29    1.04   1
  -5   5   4    9.84    1.93   1
  -4   5   4    4.13    1.26   1
  -3   5   4   30.66    2.27   1
  -2   5   4    4.38    1.00   1
  -1   5   4    0.05    0.37   1
   0   5   4   28.36    1.61   1
  -1  -5  -4    1.12    0.63   2
  -2  -5  -4   57.99    2.82   2
  -3  -5  -4    0.34    0.47   2
  -4  -5  -4    2.59    0.92   2
  -5  -5  -4   32.84    2.53   2
  -6  -5  -4    5.51    1.44   2
  -7  -5  -4    1.56    1.10   2
  -8  -5  -4    3.01    1.42   2
  -6   6   4    0.80    0.82   1
  -5   6   4    4.11    1.33   1
  -4   6   4    1.00    0.90   1
  -3   6   4   88.33    4.09   1
  -2   6   4   24.32    2.00   1
   2  -6  -4   28.10    1.86   3
  -1   6   4    1.03    0.44   1
   0   6   4    3.50    0.81   1
   0  -6  -4    1.99    0.79   2
  -1  -6  -4  610.01   10.54   2
  -2  -6  -4   64.48    3.13   2
  -3  -6  -4  227.27    6.17   2
  -4  -6  -4   63.72    3.39   2
  -5  -6  -4  191.25    6.30   2
  -6  -6  -4   83.17    4.50   2
  -7  -6  -4   43.46    3.64   2
  -5   7   4   -0.66    0.64   1
  -4   7   4    8.67    1.81   1
  -3   7   4  159.89    5.82   1
  -2   7   4    0.23    0.60   1
   1  -7  -4  321.86    7.55   3
  -1   7   4  335.49    7.41   1
   0  -7  -4   13.98    1.85   3
   0  -7  -4   16.63    1.74   2
  -1  -7  -4  506.21    9.74   2
  -2  -7  -4   14.06    1.76   2
  -3  -7  -4  401.23    8.98   2
  -4  -7  -4   52.85    3.23   2
  -5  -7  -4   42.87    3.11   3
  -5  -7  -4   43.13    3.11   2
  -6  -7  -4   30.39    3.13   2
  -6  -7  -4   24.96    2.74   3
  -7  -7  -4   21.64    3.00   2
  -4   8   4    1.05    0.84   1
  -3   8   4   18.94    2.42   1
  -2   8   4    0.32    0.70   1
   1  -8  -4    0.66    0.82   3
   0  -8  -4    2.58    1.06   3
  -1  -8  -4   -0.10    0.64   3
  -2  -8  -4   -0.14    0.70   3
  -3  -8  -4   20.00    2.47   3
  -4  -8  -4    9.74    1.92   3
  -4  -8  -4    9.65    1.82   2
  -5  -8  -4    4.00    1.30   3
  -5  -8  -4    2.87    1.31   2
  -6  -8  -4   25.71    2.88   3
  -6  -8  -4   26.65    3.16   2
  -3   9   4    6.19    1.53   1
   1  -9  -4    0.12    0.70   3
   0  -9  -4    3.90    1.34   3
  -1  -9  -4   -0.29    0.83   3
  -2  -9  -4    4.19    1.41   3
  -3  -9  -4    2.36    1.14   3
  -4  -9  -4    0.48    0.67   3
  -5  -9  -4    0.44    0.81   3
   0 -10  -4    7.49    1.82   3
  -1 -10  -4   13.94    2.33   3
  -2 -10  -4    3.04    1.30   3
   0  -8   5   70.19    4.36   3
   1  -8   5    1.06    1.06   3
   2  -8   5    7.75    1.64   3
  -2   8  -5    5.39    1.70   1
  -4  -7   5    1.19    1.05   3
  -3  -7   5    0.16    0.58   3
  -2  -7   5    0.32    0.71   3
  -1  -7   5   24.82    2.85   3
   0  -7   5    0.69    0.87   3
   0   7  -5    0.84    0.76   1
   1  -7   5   30.07    2.86   3
  -1   7  -5   26.63    2.71   1
  -2   7  -5    1.54    0.96   1
   2  -7   5    0.11    0.78   3
  -3   7  -5   29.63    3.15   1
  -5  -6   5    0.11    0.85   3
  -4  -6   5   26.96    2.76   3
  -3  -6   5    1.03    0.84   3
  -2  -6   5    3.59    1.19   3
   1   6  -5    5.76    1.24   1
  -1  -6   5   10.87    1.83   3
   0  -6   5    0.35    0.79   3
   0   6  -5   -0.59    0.50   1
   1  -6   5    5.92    1.42   3
  -1   6  -5    4.23    1.22   1
   2  -6   5    0.79    0.72   3
  -2   6  -5    1.69    0.85   1
   3  -6   5   39.22    2.74   3
  -3   6  -5   40.59    3.25   1
  -4   6  -5   -0.69    0.72   1
  -5   6  -5   -0.37    0.81   1
  -4  -5   5    0.48    0.68   3
  -3  -5   5  204.45    6.42   3
   2   5  -5    1.01    0.58   1
  -2  -5   5    0.52    0.62   3
   1   5  -5  113.03    4.23   1
  -1  -5   5   93.52    4.17   3
   0   5  -5   15.95    1.86   1
   0  -5   5   13.54    1.80   3
   1  -5   5   86.13    3.76   3
  -1   5  -5   88.25    4.03   1
  -2   5  -5   10.14    1.75   1
   2  -5   5    9.01    1.46   3
  -3   5  -5   22.77    2.50   1
   3  -5   5   23.81    1.98   3
  -4   5  -5    4.49    1.39   1
  -5   5  -5    0.81    0.80   1
  -6   5  -5    1.91    1.13   1
  -7  -4   5    0.97    1.03   2
  -6  -4   5  129.96    5.48   2
  -4  -4   5  206.37    6.07   3
   3   4  -5   91.38    3.72   1
  -3  -4   5   85.29    3.80   3
   2   4  -5  263.21    6.42   1
  -1  -4   5  426.44    8.60   3
   1   4  -5  422.91    8.42   1
   0   4  -5  479.85    9.29   1
   0  -4   5  486.94    9.07   3
  -1   4  -5  195.91    5.75   1
   1  -4   5  196.97    5.42   3
   2  -4   5  590.74   10.02   3
  -2   4  -5  586.42   11.29   1
   3  -4   5   47.03    2.48   3
  -3   4  -5   48.20    3.04   1
  -4   4  -5   87.13    4.37   1
  -5   4  -5    1.56    0.88   1
  -6   4  -5    7.28    1.77   1
  -7   4  -5    4.45    1.52   1
  -7  -3   5    3.33    1.37   2
  -6  -3   5   13.11    2.14   2
  -5  -3   5    0.66    0.76   2
  -4  -3   5   61.41    3.05   2
   4   3  -5   58.63    3.02   1
  -3  -3   5  119.61    4.08   3
  -3  -3   5  121.22    3.87   2
  -2  -3   5   45.62    2.08   2
   2   3  -5   43.24    2.46   1
  -2  -3   5   44.60    2.45   3
  -1  -3   5   88.58    3.32   3
   1   3  -5   92.45    3.44   1
   0   3  -5   23.26    1.77   1
   0  -3   5   22.45    1.73   3
  -1   3  -5   20.57    1.73   1
   1  -3   5   18.68    1.59   3
  -2   3  -5   12.96    1.68   1
   2  -3   5   15.84    1.50   3
  -3   3  -5    6.51    1.33   1
  -4   3  -5    1.16    0.65   1
  -5   3  -5   -0.24    0.45   1
  -6   3  -5    0.55    0.66   1
  -7   3  -5   13.92    2.25   1
  -7  -2   5   11.27    2.14   2
  -6  -2   5   25.25    2.59   2
  -5  -2   5   12.20    1.79   2
  -4  -2   5   45.37    2.30   3
  -4  -2   5   43.52    2.55   2
   4   2  -5   45.03    2.74   1
  -3  -2   5    7.57    1.23   2
   3   2  -5    6.24    1.21   1
  -2  -2   5   33.89    1.93   3
  -2  -2   5   29.93    1.70   2
   2   2  -5   30.45    1.99   1
  -1  -2   5    2.13    0.65   3
   1   2  -5    1.66    0.65   1
   0  -2   5    1.61    0.56   3
   0   2  -5    0.81    0.47   1
   1  -2   5    9.47    1.12   3
  -1   2  -5    7.76    0.66   2
  -1   2  -5    6.91    1.10   1
  -2   2  -5  109.21    3.79   1
  -2   2  -5  109.56    2.35   2
  -3   2  -5    5.53    1.10   1
  -4   2  -5   23.28    1.96   1
  -5   2  -5   44.03    2.78   1
  -6   2  -5   16.76    2.10   1
  -7   2  -5    0.19    0.71   1
  -8   2  -5    1.81    1.01   1
  -7  -1   5   12.48    2.22   2
   6   1  -5   -0.02    0.72   1
  -6  -1   5    0.15    0.75   2
   5   1  -5    6.35    1.36   1
  -5  -1   5    5.35    1.30   2
  -4  -1   5   87.13    3.64   2
   4   1  -5   87.48    3.86   1
  -3  -1   5   25.76    1.85   2
  -3  -1   5   24.63    1.47   3
   3   1  -5   25.86    2.01   1
  -2  -1   5   91.71    2.78   3
  -2  -1   5   87.57    2.92   2
   2   1  -5   89.53    3.43   1
  -1  -1   5  392.50    6.33   3
   1   1  -5  388.80    7.10   1
   0   1  -5    7.23    1.02   1
  -1   1  -5  192.99    4.75   1
  -1   1  -5  196.00    3.74   2
  -2   1  -5    4.08    0.85   1
  -2   1  -5    5.52    0.71   2
  -3   1  -5    1.35    0.67   1
  -3   1  -5    1.47    0.58   2
  -4   1  -5    3.17    0.88   2
  -4   1  -5    2.40    0.77   1
  -5   1  -5   69.55    3.02   2
  -5   1  -5   66.48    3.19   1
  -6   1  -5    1.09    0.72   2
  -6   1  -5    1.25    0.63   1
  -7   1  -5    5.76    1.36   1
  -7   0   5    7.35    1.86   2
   7   0  -5    4.95    1.56   1
  -6   0   5    9.00    1.78   2
   6   0  -5   13.78    2.20   1
  -5   0   5    0.58    0.78   2
   5   0  -5    1.97    0.88   1
  -4   0   5  109.80    4.12   2
   4   0  -5  106.39    4.41   1
  -3   0   5  136.06    4.16   2
   3   0  -5  133.93    4.56   1
   2   0  -5  189.45    5.02   1
  -2   0   5  179.51    4.33   2
   1   0  -5  406.57    7.32   1
   0   0  -5  436.87    7.11   1
  -1   0  -5  758.52   10.31   1
  -1   0  -5  749.02    9.76   2
  -2   0  -5  266.34    5.03   2
  -2   0  -5  261.76    5.27   1
  -3   0  -5  578.85    8.82   2
  -3   0  -5  577.47    9.11   1
  -5   0  -5   53.09    2.65   1
  -5   0  -5   59.22    2.97   2
  -6   0  -5   57.63    3.15   2
  -6   0  -5   51.27    2.84   1
  -7   0  -5   28.09    2.75   2
  -8   0  -5    5.31    1.48   2
   8  -1  -5   12.00    2.68   1
   7  -1  -5   18.11    2.78   1
   6  -1  -5   -0.25    0.72   1
  -6   1   5   -0.55    0.58   2
  -5   1   5   23.52    2.13   2
   5  -1  -5   28.15    2.58   1
   4  -1  -5   38.66    2.72   1
  -4   1   5   40.98    2.52   2
   3  -1  -5   87.58    3.67   1
  -3   1   5   85.08    3.29   2
   2  -1  -5   27.10    1.91   1
   1  -1  -5   29.92    1.78   1
   0  -1  -5   59.86    2.32   1
  -1  -1  -5    0.52    0.47   1
  -1  -1  -5    0.82    0.53   2
  -2  -1  -5    0.81    0.53   2
  -2  -1  -5    0.54    0.43   1
  -3  -1  -5   26.57    1.49   1
  -3  -1  -5   25.32    1.69   2
  -4  -1  -5   39.51    2.31   2
  -4  -1  -5   40.74    1.94   1
  -5  -1  -5    5.20    0.94   1
  -5  -1  -5    1.36    0.76   2
  -6  -1  -5   23.85    2.43   2
  -7  -1  -5    3.54    1.33   2
  -8  -1  -5   11.57    2.20   2
   7  -2  -5    1.77    1.25   1
  -7   2   5    1.32    0.71   2
   7  -2  -5    1.32    1.14   4
   6  -2  -5   18.69    2.64   1
  -6   2   5   19.09    2.35   2
   6  -2  -5   19.50    3.09   4
   5  -2  -5    9.93    1.85   1
  -5   2   5   10.03    1.68   2
   5  -2  -5    8.07    1.93   4
  -4   2   5   20.64    2.02   2
   4  -2  -5   22.48    2.67   4
   4  -2  -5   18.25    2.16   1
   3  -2  -5   12.04    1.63   1
   3  -2  -5   10.90    1.79   4
   2  -2  -5   30.07    2.24   4
   2  -2  -5   24.95    1.86   1
   1  -2  -5   28.75    1.77   1
   0  -2  -5  411.26    6.82   1
  -1  -2  -5   54.52    1.96   1
  -1  -2  -5   54.93    2.34   2
  -2  -2  -5    0.06    0.31   1
  -2  -2  -5   -0.30    0.36   2
  -3  -2  -5   14.18    0.99   1
  -3  -2  -5   12.07    1.37   2
  -4  -2  -5    6.57    0.83   1
  -4  -2  -5    5.67    1.16   2
  -5  -2  -5    9.49    1.52   2
  -6  -2  -5   19.90    2.31   2
  -7  -2  -5   17.95    2.45   2
  -8  -2  -5    9.35    2.08   2
   7  -3  -5   -0.34    0.92   4
   7  -3  -5    0.65    0.87   1
  -7   3   5   -0.05    0.54   2
   6  -3  -5    2.29    1.22   4
   6  -3  -5    2.22    1.15   1
  -6   3   5    1.60    0.76   2
   5  -3  -5   23.38    2.73   1
   5  -3  -5   15.94    2.71   4
  -5   3   5   20.48    2.20   2
   4  -3  -5   17.93    2.20   1
   4  -3  -5   15.16    2.31   4
   3  -3  -5  147.70    5.08   1
   3  -3  -5  158.26    5.88   4
   2  -3  -5   67.19    3.09   1
   2  -3  -5   68.10    3.51   4
   1  -3  -5  377.14    7.10   1
   1  -3  -5  370.46    8.03   4
   0  -3  -5  417.79    6.97   1
  -1  -3  -5 1108.49   14.65   2
  -1  -3  -5 1082.94   12.78   1
  -2  -3  -5   87.95    2.20   1
  -2  -3  -5   89.66    3.32   2
  -3  -3  -5  567.97    9.83   2
  -3  -3  -5  593.30    7.12   1
  -4  -3  -5  166.68    5.08   2
  -5  -3  -5  254.01    6.88   2
  -6  -3  -5   25.78    2.35   2
  -7  -3  -5    8.74    1.91   2
  -8  -3  -5   -1.37    0.67   2
   7  -4  -5   -0.62    0.91   4
   6  -4  -5    5.88    1.71   1
   6  -4  -5    5.60    1.78   4
   5  -4  -5    1.01    0.97   4
   5  -4  -5    1.93    0.97   1
   2  -4  -5    2.93    1.03   4
   2  -4  -5    5.10    1.12   1
   1  -4  -5    2.04    0.70   1
   1  -4  -5    3.88    1.03   4
   0  -4  -5  133.53    3.66   1
   0  -4  -5  138.21    4.19   4
  -1  -4  -5   24.28    1.32   1
  -1  -4  -5   23.16    1.77   2
  -2  -4  -5    3.20    0.49   1
  -2  -4  -5    1.57    0.71   2
  -3  -4  -5   51.36    2.75   2
  -4  -4  -5   23.04    1.97   2
  -5  -4  -5   28.77    2.34   2
  -6  -4  -5   12.00    1.95   2
  -7  -4  -5    8.72    1.94   2
  -8  -4  -5   -0.90    0.53   2
   6  -5  -5    0.71    0.85   4
   6  -5  -5    1.61    0.96   1
  -5   5   5    3.49    1.19   1
  -4   5   5    9.36    1.72   1
  -3   5   5    1.88    0.84   1
  -2   5   5   42.66    2.52   1
  -1   5   5    2.17    0.73   1
   0  -5  -5   51.10    2.30   1
   0  -5  -5   52.10    2.65   4
  -1  -5  -5    4.43    0.82   4
  -1  -5  -5    3.38    0.97   2
  -1  -5  -5    2.98    0.63   1
  -2  -5  -5   14.73    1.69   2
  -3  -5  -5    0.68    0.61   2
  -4  -5  -5   11.70    1.70   2
  -5  -5  -5   -0.60    0.48   2
  -6  -5  -5    3.93    1.26   2
  -7  -5  -5   24.93    2.96   2
  -8  -5  -5   14.77    2.64   2
  -5   6   5    5.43    1.44   1
  -4   6   5    2.56    0.94   1
  -3   6   5    4.93    1.32   1
  -2   6   5   12.73    1.66   1
  -1   6   5    6.49    1.08   1
   0   6   5   49.10    2.37   1
   0  -6  -5   53.03    2.82   2
  -1  -6  -5    4.04    0.97   2
  -2  -6  -5   30.18    2.26   2
  -3  -6  -5   98.46    4.13   2
  -4  -6  -5    1.76    0.83   2
  -5  -6  -5   13.00    2.02   2
  -6  -6  -5   10.61    2.00   2
  -7  -6  -5    3.51    1.42   2
  -5   7   5   -0.90    0.64   1
  -4   7   5    4.92    1.44   1
  -3   7   5   18.88    2.29   1
  -2   7   5   12.50    1.75   1
  -1   7   5  280.03    6.78   1
   0  -7  -5    1.20    0.77   2
  -1  -7  -5  578.29   11.00   2
  -2  -7  -5   28.75    2.30   2
  -3  -7  -5  700.83   12.81   2
  -4  -7  -5    6.49    1.53   2
  -5  -7  -5  484.84   11.16   2
  -6  -7  -5    1.90    1.09   2
  -7  -7  -5  200.28    7.83   2
  -4   8   5   -0.30    0.79   1
  -3   8   5   12.85    2.12   1
  -2   8   5    0.59    0.63   1
   1  -8  -5   34.17    2.54   3
   0  -8  -5   12.74    1.96   3
  -2  -8  -5    1.32    0.80   2
  -3  -8  -5    6.38    1.36   2
  -4  -8  -5    8.00    1.69   2
  -5  -8  -5    5.25    1.42   3
  -5  -8  -5    4.70    1.47   2
  -6  -8  -5    6.08    1.49   3
  -6  -8  -5    5.93    1.71   2
  -3   9   5    0.78    0.91   1
   0  -9  -5   10.90    1.94   3
  -1  -9  -5    2.55    1.17   3
  -2  -9  -5    2.71    1.16   3
  -3  -9  -5   10.16    2.08   3
  -4  -9  -5   -0.28    0.58   3
  -5  -9  -5   -0.18    0.67   3
   0 -10  -5   14.76    2.34   3
  -1 -10  -5    6.17    1.62   3
  -2 -10  -5    1.59    1.12   3
  -2  -7   6    0.72    0.64   3
  -1  -7   6    3.73    1.34   3
   0   7  -6   16.90    2.23   1
   0  -7   6   15.09    2.33   3
   1  -7   6    6.33    1.54   3
  -1   7  -6    5.50    1.38   1
  -2   7  -6   33.32    2.97   1
   2  -7   6   40.75    3.12   3
  -3   7  -6    2.66    1.39   1
  -4  -6   6    1.61    0.99   3
  -3  -6   6    0.81    0.74   3
  -2  -6   6    1.20    0.81   3
  -1  -6   6   34.15    2.72   3
   1   6  -6   28.77    2.42   1
   0   6  -6    2.81    1.09   1
   0  -6   6    3.00    1.13   3
  -1   6  -6    3.20    1.11   1
   1  -6   6    2.72    1.15   3
  -2   6  -6    6.09    1.50   1
   2  -6   6    8.55    1.66   3
   3  -6   6    3.94    1.18   3
  -3   6  -6    2.78    1.12   1
  -4   6  -6   -1.14    0.61   1
  -4  -5   6    0.62    0.76   3
  -3  -5   6    2.49    0.96   3
  -2  -5   6    2.77    1.01   3
   2   5  -6    2.40    0.83   1
   1   5  -6   21.68    2.21   1
  -1  -5   6   21.94    2.23   3
   0  -5   6   20.63    2.20   3
   0   5  -6   24.99    2.23   1
  -1   5  -6   59.61    3.54   1
   1  -5   6   55.16    3.19   3
  -2   5  -6   16.25    2.14   1
   2  -5   6   13.84    1.86   3
  -3   5  -6   49.71    3.39   1
   3  -5   6   46.22    2.79   3
  -4   5  -6    0.04    0.79   1
  -5   5  -6    1.78    1.12   1
  -4  -4   6  163.14    5.54   3
  -3  -4   6    6.88    1.44   3
  -2  -4   6  381.96    8.40   3
   2   4  -6  367.73    8.31   1
  -1  -4   6    5.55    1.24   3
   1   4  -6    7.88    1.37   1
   0   4  -6  918.08   14.79   1
   0  -4   6  913.34   14.06   3
  -1   4  -6   84.59    3.88   1
   1  -4   6   79.94    3.55   3
   2  -4   6  477.68    9.15   3
  -2   4  -6  494.10   10.53   1
  -3   4  -6   44.43    3.04   1
  -4   4  -6  317.41    8.77   1
  -5   4  -6   75.26    4.30   1
  -6   4  -6   87.65    4.94   1
  -7  -3   6    2.72    1.24   2
  -6  -3   6   15.98    2.32   2
  -5  -3   6    0.37    0.71   2
  -3  -3   6    1.40    0.66   3
  -3  -3   6    0.20    0.57   2
   3   3  -6   -0.16    0.45   1
  -2  -3   6   82.89    3.50   3
   2   3  -6   86.63    3.69   1
  -1  -3   6   24.07    1.87   3
   1   3  -6   22.93    1.85   1
   0   3  -6   58.12    2.95   1
   0  -3   6   63.42    2.92   3
   1  -3   6  215.57    5.47   3
  -1   3  -6  215.38    6.03   1
  -2   3  -6  126.03    4.65   1
   2  -3   6  124.38    3.94   3
  -3   3  -6  255.10    7.02   1
  -4   3  -6   52.65    3.20   1
  -5   3  -6    9.37    1.76   1
  -6   3  -6    5.88    1.49   1
  -7   3  -6   15.93    2.40   1
  -7  -2   6   -0.41    0.92   2
  -6  -2   6   29.38    2.98   2
  -5  -2   6    4.37    1.29   2
   5   2  -6    5.01    1.32   1
   4   2  -6    0.25    0.54   1
  -4  -2   6    0.87    0.56   3
  -4  -2   6   -0.24    0.56   2
  -3  -2   6   44.37    2.43   2
   3   2  -6   45.79    2.72   1
  -3  -2   6   44.63    2.35   3
  -2  -2   6    7.45    1.07   2
   2   2  -6    7.76    1.30   1
  -2  -2   6    9.16    1.28   3
  -1  -2   6    7.69    1.17   3
   1   2  -6    6.16    1.15   1
   0   2  -6   11.69    1.42   1
   0  -2   6   13.57    1.38   3
  -1   2  -6   12.76    1.49   1
  -2   2  -6    0.68    0.46   1
  -3   2  -6    3.34    0.94   1
  -4   2  -6   -0.32    0.35   1
  -5   2  -6   -0.44    0.44   1
  -6   2  -6    4.79    1.20   1
  -7   2  -6    8.48    1.69   1
  -8   2  -6    0.97    0.79   1
  -7  -1   6    2.82    1.27   2
   6   1  -6    1.00    0.84   1
  -6  -1   6    4.34    1.31   2
  -5  -1   6    1.07    0.76   2
   5   1  -6    0.17    0.66   1
  -4  -1   6   15.08    1.80   2
   4   1  -6   15.34    1.95   1
  -3  -1   6    3.45    0.93   2
   3   1  -6    2.83    0.91   1
   2   1  -6   31.43    2.18   1
   1   1  -6   -0.17    0.35   1
   0   1  -6  112.61    3.74   1
  -1   1  -6  122.89    3.92   1
  -1   1  -6  122.11    3.14   2
  -2   1  -6  104.96    2.94   2
  -2   1  -6  105.09    3.73   1
  -3   1  -6  112.53    3.99   1
  -3   1  -6  111.72    3.23   2
  -4   1  -6   11.62    1.49   1
  -4   1  -6   10.02    1.24   2
  -5   1  -6    4.12    1.03   1
  -6   1  -6    4.26    1.16   1
  -7   1  -6    0.22    0.69   1
   7   0  -6    9.52    2.11   1
  -7   0   6    3.77    1.33   2
  -6   0   6   93.69    4.71   2
   6   0  -6  104.45    5.21   1
  -5   0   6    1.69    0.93   2
   5   0  -6    0.97    0.84   1
   4   0  -6  175.20    5.91   1
  -4   0   6  177.50    5.47   2
   3   0  -6   22.00    1.94   1
  -3   0   6   24.24    1.88   2
   2   0  -6  289.09    6.82   1
   1   0  -6  117.58    3.90   1
   0   0  -6  201.14    4.89   1
  -1   0  -6  402.78    7.21   1
  -1   0  -6  399.85    6.72   2
  -2   0  -6  661.52    9.46   2
  -2   0  -6  644.24    9.94   1
  -3   0  -6  191.13    4.87   1
  -3   0  -6  194.77    4.63   2
  -4   0  -6  123.44    3.99   2
  -4   0  -6  120.26    3.93   1
  -6   0  -6    9.97    1.64   2
  -6   0  -6   10.06    1.48   1
  -7   0  -6   48.60    3.25   2
   7  -1  -6    7.06    1.77   1
  -7   1   6    7.97    1.88   2
  -6   1   6   11.12    2.00   2
   6  -1  -6   11.54    2.17   1
  -5   1   6    0.61    0.70   2
   5  -1  -6   -0.92    0.59   1
  -4   1   6    1.39    0.79   2
   4  -1  -6    4.91    1.32   1
   3  -1  -6   -0.45    0.44   1
   2  -1  -6    4.87    1.10   1
   1  -1  -6   17.24    1.53   1
   0  -1  -6    7.02    1.05   1
  -1  -1  -6   15.89    1.28   1
  -2  -1  -6   54.61    2.27   1
  -2  -1  -6   56.93    2.45   2
  -3  -1  -6   11.24    1.33   2
  -3  -1  -6   10.26    1.15   1
  -4  -1  -6    1.39    0.58   1
  -4  -1  -6    1.56    0.70   2
  -5  -1  -6   18.73    1.96   2
  -5  -1  -6   16.39    1.51   1
  -6  -1  -6   21.77    2.35   2
  -7  -1  -6    0.64    0.85   2
  -8  -1  -6   17.34    2.47   2
   7  -2  -6   18.06    2.95   1
  -6   2   6    1.21    0.80   2
   6  -2  -6    0.67    0.88   1
   5  -2  -6    6.64    1.66   1
  -5   2   6   10.32    1.75   2
   4  -2  -6   54.60    3.43   1
   3  -2  -6    0.44    0.57   1
   2  -2  -6   58.94    2.95   1
   1  -2  -6   -0.07    0.35   1
   0  -2  -6    5.65    0.96   1
  -1  -2  -6    2.14    0.61   1
  -2  -2  -6  207.35    5.20   2
  -2  -2  -6  205.42    4.31   1
  -3  -2  -6    2.62    0.66   1
  -3  -2  -6    2.58    0.79   2
  -4  -2  -6   19.46    1.71   2
  -4  -2  -6   16.66    1.25   1
  -5  -2  -6   74.31    3.56   2
  -6  -2  -6    0.64    0.64   2
  -7  -2  -6    2.45    1.17   2
  -8  -2  -6    7.82    1.90   2
   7  -3  -6    0.26    1.04   4
   7  -3  -6    0.57    0.94   1
   6  -3  -6   26.62    3.14   1
   6  -3  -6   20.05    3.34   4
   5  -3  -6    6.25    1.55   1
   5  -3  -6   10.89    2.35   4
   4  -3  -6    1.23    0.84   1
   4  -3  -6    0.32    0.69   4
   3  -3  -6    0.28    0.36   1
   3  -3  -6    0.29    0.64   4
   2  -3  -6    7.08    1.46   4
   2  -3  -6    5.92    1.16   1
   1  -3  -6    8.73    1.26   1
   0  -3  -6   12.91    1.32   1
  -1  -3  -6   47.47    2.45   2
  -1  -3  -6   45.60    1.99   1
  -2  -3  -6   63.32    2.13   1
  -2  -3  -6   58.12    2.82   2
  -3  -3  -6  461.17    8.98   2
  -3  -3  -6  477.63    6.70   1
  -4  -3  -6   77.13    3.48   2
  -5  -3  -6  216.96    6.41   2
  -6  -3  -6  130.20    5.23   2
  -7  -3  -6  183.70    6.89   2
  -8  -3  -6   -0.24    0.87   2
   6  -4  -6    0.64    0.89   4
   6  -4  -6    0.15    1.00   1
   5  -4  -6    6.86    2.02   4
   5  -4  -6    7.56    1.92   1
   4  -4  -6    5.90    1.68   4
   4  -4  -6    5.58    1.49   1
   3  -4  -6   28.49    2.39   1
   3  -4  -6   26.85    2.65   4
   2  -4  -6    0.43    0.48   1
   2  -4  -6    0.26    0.56   4
   1  -4  -6    0.49    0.44   1
   1  -4  -6   -0.37    0.48   4
   0  -4  -6    0.52    0.36   1
  -1  -4  -6   -0.27    0.39   2
  -1  -4  -6    0.56    0.39   1
  -2  -4  -6    1.63    0.47   1
  -2  -4  -6    1.40    0.71   2
  -3  -4  -6   40.09    2.52   2
  -4  -4  -6    2.11    0.82   2
  -5  -4  -6  230.03    6.81   2
  -6  -4  -6    4.83    1.35   2
  -7  -4  -6   84.38    4.70   2
  -8  -4  -6   -0.41    0.60   2
   6  -5  -6    0.44    0.84   1
   6  -5  -6   -1.73    0.79   4
   5  -5  -6   -0.74    0.90   4
   5  -5  -6   -0.99    0.69   1
   4  -5  -6   21.14    3.03   4
   4  -5  -6   22.59    2.69   1
   3  -5  -6   16.15    2.45   4
   3  -5  -6   23.10    2.45   1
   2  -5  -6    5.66    1.23   1
   2  -5  -6    5.89    1.44   4
   1  -5  -6    5.03    1.07   1
   1  -5  -6    8.51    1.52   4
   0  -5  -6    2.02    0.63   1
   0  -5  -6    2.51    0.85   4
  -1  -5  -6    0.00    0.30   1
  -1  -5  -6   -0.04    0.42   2
  -2  -5  -6  106.81    4.21   2
  -3  -5  -6   47.37    2.86   2
  -4  -5  -6   28.27    2.28   2
  -5  -5  -6   55.29    3.37   2
  -6  -5  -6    3.03    1.16   2
  -7  -5  -6   26.83    3.02   2
  -8  -5  -6    0.69    1.07   2
   5  -6  -6    2.13    1.36   4
   5  -6  -6   -1.72    0.80   1
   4  -6  -6    0.08    0.82   1
   4  -6  -6    0.34    0.95   4
   2  -6  -6    2.08    1.01   4
   2  -6  -6    3.96    1.12   1
   1  -6  -6    8.02    1.59   4
   1  -6  -6    8.08    1.40   1
   0  -6  -6   98.60    4.05   2
   0  -6  -6   96.17    4.01   4
   0  -6  -6   94.54    3.54   1
  -1  -6  -6   44.33    2.77   2
  -2  -6  -6   88.48    3.99   2
  -3  -6  -6    0.90    0.66   2
  -4  -6  -6  150.84    5.54   2
  -5  -6  -6    9.31    1.80   2
  -6  -6  -6   39.35    3.11   2
  -7  -6  -6   27.60    3.14   2
  -3   7   6   15.78    2.22   1
   0  -7  -6   54.74    3.20   2
  -1  -7  -6   35.85    2.60   2
  -2  -7  -6    6.04    1.37   2
  -3  -7  -6  159.71    5.80   2
  -4  -7  -6   -0.08    0.61   2
  -5  -7  -6  488.76   11.46   2
  -6  -7  -6    1.93    1.22   2
  -7  -7  -6  318.95   10.04   2
  -4   8   6   12.90    2.40   1
  -3   8   6   22.40    2.62   1
  -2   8   6    1.27    0.83   1
   0  -8  -6    5.05    1.24   2
  -1  -8  -6   25.58    2.32   2
  -2  -8  -6    0.90    0.80   2
  -3  -8  -6   12.52    2.01   2
  -4  -8  -6    4.81    1.39   2
  -5  -8  -6   22.16    2.79   2
  -6  -8  -6    1.57    1.09   2
   0  -9  -6    0.41    0.81   3
  -1  -9  -6    6.20    1.61   3
  -2  -9  -6   12.64    2.24   3
  -4  -9  -6   -0.26    0.51   3
  -5  -9  -6   13.27    2.31   2
   0 -10  -6   -0.15    0.89   3
  -1 -10  -6    2.82    1.12   3
  -2 -10  -6    1.38    1.26   3
   0  -7   7   82.60    4.71   3
   0   7  -7   86.61    4.65   1
   1  -7   7    9.50    1.98   3
  -1   7  -7   13.17    2.29   1
   2  -7   7   14.15    2.30   3
  -4  -6   7    3.85    1.41   3
  -3  -6   7    9.92    1.94   3
  -2  -6   7   -1.04    0.60   3
   1   6  -7    7.08    1.54   1
  -1  -6   7    2.85    0.99   3
   0  -6   7    0.97    0.88   3
   0   6  -7    0.11    0.76   1
  -1   6  -7    5.63    1.56   1
   1  -6   7    3.23    1.23   3
   2  -6   7   16.41    2.22   3
  -2   6  -7   13.91    2.29   1
  -3   6  -7    0.62    0.67   1
  -4  -5   7   51.34    3.44   3
  -3  -5   7    5.69    1.44   3
  -2  -5   7   22.02    2.44   3
   2   5  -7   23.68    2.39   1
   1   5  -7    5.85    1.40   1
  -1  -5   7    7.55    1.55   3
   0   5  -7   15.49    2.08   1
   0  -5   7   10.88    1.81   3
  -1   5  -7    0.94    0.77   1
   1  -5   7   -0.20    0.61   3
   2  -5   7   25.35    2.38   3
  -2   5  -7   23.89    2.67   1
  -3   5  -7    0.22    0.74   1
  -4   5  -7    0.18    0.77   1
  -5   5  -7    9.45    2.18   1
  -4  -4   7    0.96    0.71   3
   3   4  -7    7.22    1.48   1
  -3  -4   7    6.24    1.37   3
   2   4  -7    6.02    1.37   1
  -2  -4   7    4.70    1.24   3
   1   4  -7   10.65    1.66   1
  -1  -4   7   12.31    1.79   3
   0  -4   7   36.84    2.61   3
   0   4  -7   38.92    2.76   1
   1  -4   7    3.12    0.97   3
  -1   4  -7    2.21    0.99   1
  -2   4  -7   77.30    4.15   1
   2  -4   7   77.96    3.49   3
  -3   4  -7   50.15    3.34   1
  -4   4  -7  178.59    6.60   1
  -5   4  -7    7.39    1.82   1
  -6   4  -7  176.78    7.25   1
  -6  -3   7   -0.49    0.93   2
   4   3  -7    1.03    0.72   1
  -4  -3   7    0.41    0.52   3
  -3  -3   7   50.94    2.90   3
   3   3  -7   50.16    3.19   1
   2   3  -7   59.91    3.30   1
  -2  -3   7   57.99    3.07   3
  -1  -3   7   15.11    1.74   3
   1   3  -7   12.62    1.70   1
   0  -3   7  133.62    4.47   3
   0   3  -7  139.90    4.87   1
   1  -3   7   16.33    1.71   3
  -1   3  -7   13.94    1.86   1
  -2   3  -7  343.69    8.33   1
  -3   3  -7    1.31    0.74   1
  -4   3  -7  293.74    8.19   1
  -5   3  -7   29.17    2.63   1
  -6   3  -7  216.57    7.68   1
  -7   3  -7   14.13    2.43   1
  -6  -2   7   62.22    3.87   2
   5   2  -7   18.35    2.34   1
  -5  -2   7   21.88    2.43   2
   4   2  -7   13.35    1.99   1
  -4  -2   7   11.82    1.73   2
  -3  -2   7   34.00    2.20   2
   3   2  -7   37.26    2.60   1
  -3  -2   7   36.07    2.16   3
  -2  -2   7    6.87    1.17   3
   2   2  -7    6.45    1.34   1
   1   2  -7   10.81    1.58   1
  -1  -2   7   14.41    1.49   3
   0   2  -7    4.17    1.01   1
  -1   2  -7    0.85    0.56   1
  -2   2  -7   48.92    2.80   1
  -3   2  -7   27.65    2.28   1
  -4   2  -7    5.30    1.24   1
  -5   2  -7   28.39    2.42   1
  -6   2  -7   23.65    2.56   1
  -7   2  -7    0.32    0.84   1
   6   1  -7    6.48    1.63   1
   5   1  -7    7.09    1.64   1
  -5  -1   7    5.88    1.39   2
   4   1  -7   -0.52    0.48   1
  -4  -1   7    0.76    0.72   2
   3   1  -7   16.49    2.02   1
   2   1  -7    0.57    0.48   1
   1   1  -7   21.37    1.81   1
   0   1  -7  110.85    4.01   1
  -1   1  -7   20.13    1.69   1
  -1   1  -7   18.53    1.37   2
  -2   1  -7    2.44    0.64   2
  -2   1  -7    3.47    0.96   1
  -3   1  -7    0.71    0.57   1
  -4   1  -7    6.39    1.28   1
  -5   1  -7   -0.04    0.40   1
  -6   1  -7    0.29    0.59   1
  -7   1  -7    1.78    0.99   1
   7   0  -7   -0.13    0.93   1
   6   0  -7    2.47    1.14   1
  -6   0   7    0.41    0.82   2
  -5   0   7    5.30    1.37   2
   5   0  -7    0.83    0.89   1
  -4   0   7    0.53    0.67   2
   4   0  -7   -0.75    0.54   1
   3   0  -7    8.70    1.59   1
   2   0  -7   68.89    3.39   1
   1   0  -7   13.64    1.61   1
   0   0  -7  213.73    5.45   1
  -1   0  -7    1.43    0.63   1
  -2   0  -7   27.86    1.74   2
  -2   0  -7   28.94    1.92   1
  -3   0  -7   19.65    1.68   1
  -3   0  -7   20.87    1.60   2
  -4   0  -7  163.41    4.94   1
  -4   0  -7  172.93    4.89   2
  -5   0  -7  104.93    4.02   2
  -5   0  -7  117.20    4.24   1
  -6   0  -7  101.53    4.18   1
  -6   0  -7   76.48    3.83   2
   7  -1  -7   10.87    2.38   1
  -6   1   7  150.39    6.07   2
   6  -1  -7  140.56    6.57   1
   5  -1  -7   12.44    2.17   1
  -5   1   7    8.72    1.66   2
   4  -1  -7   12.03    1.99   1
   3  -1  -7    2.47    0.89   1
   2  -1  -7    2.29    0.84   1
   1  -1  -7  131.74    4.39   1
   0  -1  -7    9.57    1.32   1
  -1  -1  -7   54.93    2.53   1
  -2  -1  -7  141.21    4.21   2
  -2  -1  -7  144.20    4.04   1
  -3  -1  -7   39.72    2.25   2
  -3  -1  -7   37.67    2.13   1
  -4  -1  -7  140.72    4.62   2
  -4  -1  -7  148.67    4.43   1
  -5  -1  -7    2.23    0.72   1
  -5  -1  -7    3.56    1.05   2
  -6  -1  -7  123.97    4.96   2
  -7  -1  -7   28.90    2.94   2
  -8  -1  -7   14.56    2.39   2
   7  -2  -7   17.05    3.04   1
   6  -2  -7  177.80    7.43   1
   5  -2  -7   34.61    3.04   1
   4  -2  -7  249.07    7.69   1
   3  -2  -7    3.05    1.05   1
   2  -2  -7   64.71    3.32   1
   1  -2  -7   22.38    1.82   1
   0  -2  -7    7.05    1.14   1
  -1  -2  -7    0.78    0.49   1
  -2  -2  -7    2.22    0.79   2
  -2  -2  -7    2.12    0.64   1
  -3  -2  -7    1.44    0.73   2
  -3  -2  -7    1.71    0.58   1
  -4  -2  -7   36.26    2.00   1
  -4  -2  -7   41.48    2.49   2
  -5  -2  -7   51.33    3.03   2
  -6  -2  -7   15.34    2.07   2
  -7  -2  -7    0.89    0.89   2
  -8  -2  -7   22.45    2.91   2
   6  -3  -7    2.42    1.30   1
   5  -3  -7   -0.21    0.76   1
   4  -3  -7   16.16    2.37   1
   3  -3  -7   11.73    1.86   1
   2  -3  -7   51.22    2.92   1
   1  -3  -7   19.06    1.72   1
   0  -3  -7  146.46    4.31   1
  -1  -3  -7    1.56    0.73   2
  -1  -3  -7    3.27    0.79   1
  -2  -3  -7   20.79    1.40   1
  -2  -3  -7   21.56    1.85   2
  -3  -3  -7   34.61    2.33   2
  -3  -3  -7   36.65    1.77   1
  -4  -3  -7   66.46    3.30   2
  -5  -3  -7    0.03    0.53   2
  -6  -3  -7   49.21    3.26   2
  -7  -3  -7   11.02    2.02   2
  -8  -3  -7   -0.05    0.79   2
   6  -4  -7    1.28    1.10   4
   6  -4  -7    0.41    0.93   1
   5  -4  -7    1.47    0.98   4
   5  -4  -7    0.79    0.99   1
   4  -4  -7    1.56    1.05   4
   4  -4  -7    1.18    0.78   1
   3  -4  -7    1.74    0.76   1
   3  -4  -7    1.48    1.03   4
   2  -4  -7    1.33    0.58   1
   1  -4  -7   43.25    2.51   1
   0  -4  -7   47.68    2.47   1
  -1  -4  -7   73.69    2.81   1
  -1  -4  -7   76.70    3.46   2
  -2  -4  -7   -0.11    0.37   2
  -2  -4  -7    0.32    0.41   1
  -3  -4  -7   66.54    3.39   2
  -4  -4  -7    4.63    1.17   2
  -5  -4  -7    0.64    0.67   2
  -6  -4  -7    4.29    1.27   2
  -7  -4  -7    6.72    1.65   2
  -8  -4  -7   -1.18    0.64   2
   5  -5  -7    2.46    1.47   4
   5  -5  -7    0.79    0.89   1
   4  -5  -7   24.78    3.34   4
   4  -5  -7   21.83    2.79   1
   3  -5  -7   -0.23    0.53   1
   3  -5  -7    1.92    1.08   4
   2  -5  -7    5.62    1.51   4
   2  -5  -7    5.21    1.24   1
   1  -5  -7    7.59    1.28   1
   1  -5  -7    4.57    1.22   4
   0  -5  -7    1.69    0.63   1
  -1  -5  -7    9.36    1.10   1
  -1  -5  -7    8.70    1.50   2
  -2  -5  -7   10.13    1.62   2
  -3  -5  -7   34.80    2.55   2
  -4  -5  -7   26.33    2.30   2
  -5  -5  -7   46.35    3.20   2
  -6  -5  -7   33.05    2.86   2
  -7  -5  -7   -0.06    0.75   2
   5  -6  -7    1.69    1.28   1
   5  -6  -7    0.25    1.07   4
   4  -6  -7   29.89    3.32   1
   4  -6  -7   24.82    3.51   4
   3  -6  -7   17.30    2.80   4
   3  -6  -7   10.78    2.02   1
   2  -6  -7   31.96    2.57   1
   2  -6  -7   29.65    2.83   4
   1  -6  -7    9.25    1.48   1
   1  -6  -7    6.61    1.52   4
   0  -6  -7   87.11    3.48   1
  -1  -6  -7    8.02    1.49   2
  -2  -6  -7    0.28    0.55   2
  -3  -6  -7  126.15    5.13   2
  -4  -6  -7   20.59    2.40   2
  -5  -6  -7   19.93    2.49   2
  -6  -6  -7   58.48    3.89   2
  -7  -6  -7   12.09    2.24   2
   4  -7  -7   -2.48    0.70   1
   4  -7  -7   -0.28    1.08   4
   3  -7  -7    3.37    1.47   1
   3  -7  -7    4.26    1.62   4
   2  -7  -7    1.28    0.86   4
   2  -7  -7   -0.89    0.50   1
   1  -7  -7    0.28    0.52   1
   1  -7  -7    0.03    0.64   4
   0  -7  -7   -0.38    0.59   2
  -1  -7  -7    5.04    1.23   2
  -2  -7  -7   10.35    1.80   2
  -3  -7  -7   13.74    2.09   2
  -4  -7  -7    1.21    0.83   2
  -5  -7  -7   35.89    3.07   2
  -6  -7  -7    1.03    1.00   2
   4  -8  -7   20.27    3.91   4
   3  -8  -7   -0.54    1.24   4
   3  -8  -7    0.11    1.02   1
   2  -8  -7   12.28    2.72   4
   2  -8  -7   10.02    2.10   1
   1  -8  -7    5.18    1.41   2
   0  -8  -7    6.16    1.48   2
  -1  -8  -7    6.81    1.55   2
  -2  -8  -7   35.71    2.87   2
  -3  -8  -7   43.43    3.22   2
  -4  -8  -7   24.71    2.82   2
  -5  -8  -7    1.18    0.84   2
  -6  -8  -7    4.19    1.57   2
  -3  -9  -7   41.62    3.23   2
  -4  -9  -7   -2.09    0.78   2
  -5  -9  -7   40.95    3.45   2
   0 -10  -7    0.44    0.96   3
  -1 -10  -7    0.95    1.05   3
  -2  -6   8    0.53    0.63   3
   1   6  -8   17.08    2.30   1
   0  -6   8   40.66    3.16   3
   0   6  -8   36.70    3.09   1
   1  -6   8    2.59    0.97   3
  -1   6  -8    2.43    1.11   1
  -4  -5   8    0.39    0.96   3
  -3  -5   8    7.92    1.75   3
   2   5  -8   13.64    2.03   1
  -2  -5   8   14.88    2.19   3
  -1  -5   8   19.50    2.39   3
   1   5  -8   19.32    2.39   1
   0  -5   8   14.91    2.04   3
   0   5  -8   16.52    2.25   1
   1  -5   8    1.19    0.80   3
  -1   5  -8   -0.66    0.62   1
  -2   5  -8   45.29    3.42   1
  -3   5  -8    0.12    0.68   1
  -4   5  -8    0.75    0.83   1
  -4  -4   8    5.91    1.24   3
   3   4  -8    0.85    0.76   1
  -3  -4   8    0.48    0.64   3
   2   4  -8    7.11    1.60   1
  -2  -4   8    7.98    1.53   3
  -1  -4   8   44.70    2.93   3
   1   4  -8   45.39    3.11   1
   0   4  -8   12.73    1.94   1
   0  -4   8    9.82    1.63   3
  -1   4  -8   15.62    2.12   1
   1  -4   8   15.85    1.95   3
  -2   4  -8    3.18    1.19   1
  -3   4  -8   16.82    2.40   1
  -4   4  -8    3.08    1.16   1
  -5   4  -8   33.48    3.07   1
   4   3  -8   15.82    2.25   1
  -3  -3   8    7.21    1.35   3
   3   3  -8    8.94    1.74   1
  -2  -3   8    3.21    0.98   3
   2   3  -8    3.07    1.02   1
   1   3  -8   85.10    4.05   1
  -1  -3   8   80.05    3.61   3
   0   3  -8   24.43    2.18   1
  -1   3  -8   94.24    4.34   1
  -2   3  -8    1.36    0.80   1
  -3   3  -8   71.14    3.99   1
  -4   3  -8   77.74    4.21   1
  -5   3  -8    0.60    0.70   1
  -6   3  -8  127.49    5.88   1
  -6  -2   8    7.77    1.79   2
   5   2  -8   46.64    3.41   1
  -5  -2   8   51.59    3.30   2
   4   2  -8    2.59    1.00   1
   3   2  -8   49.94    3.28   1
   2   2  -8    6.55    1.40   1
   1   2  -8   47.67    2.96   1
   0   2  -8   11.95    1.67   1
  -1   2  -8   15.20    1.87   1
  -2   2  -8    3.72    1.06   1
  -3   2  -8   28.88    2.34   1
  -4   2  -8    4.82    1.24   1
  -5   2  -8   17.77    2.23   1
  -6   2  -8    3.44    1.12   1
  -7   2  -8   84.90    4.74   1
  -6  -1   8    1.52    1.13   2
   6   1  -8    2.00    1.03   1
  -5  -1   8   -0.22    0.77   2
   5   1  -8    0.29    0.71   1
   4   1  -8   34.60    2.88   1
   3   1  -8    5.47    1.38   1
   2   1  -8    2.81    0.92   1
   1   1  -8    0.92    0.62   1
   0   1  -8    0.39    0.46   1
  -1   1  -8   14.21    1.39   2
  -1   1  -8   16.64    1.79   1
  -2   1  -8   60.15    3.07   1
  -3   1  -8   27.31    2.14   1
  -4   1  -8   67.21    3.51   1
  -5   1  -8   13.81    1.90   1
  -6   1  -8   41.33    2.99   1
  -7   1  -8    2.60    0.94   1
   6   0  -8    7.66    1.82   1
  -6   0   8    1.54    1.18   2
   5   0  -8    0.88    0.87   1
   4   0  -8    3.41    1.17   1
   3   0  -8   43.12    3.00   1
   2   0  -8    4.55    1.20   1
   1   0  -8   13.40    1.71   1
   0   0  -8    9.54    1.44   1
  -1   0  -8   12.93    1.53   1
  -2   0  -8    0.24    0.38   1
  -2   0  -8   -0.15    0.42   2
  -3   0  -8   29.51    1.96   2
  -3   0  -8   29.57    2.11   1
  -4   0  -8   12.63    1.69   1
  -4   0  -8   11.29    1.52   2
  -5   0  -8    2.95    0.93   2
  -5   0  -8    4.26    1.05   1
  -6   0  -8    2.05    0.92   1
   6  -1  -8    2.29    1.22   1
   5  -1  -8   -0.73    0.61   1
   4  -1  -8   58.44    3.74   1
   3  -1  -8    5.14    1.28   1
   2  -1  -8   18.07    2.05   1
   1  -1  -8    2.64    0.88   1
   0  -1  -8    0.74    0.52   1
  -1  -1  -8   84.16    3.41   1
  -2  -1  -8   10.99    1.37   1
  -2  -1  -8    9.28    1.31   2
  -3  -1  -8   85.09    3.48   2
  -4  -1  -8   -0.09    0.42   2
  -4  -1  -8    0.15    0.39   1
  -5  -1  -8    1.60    0.70   1
  -5  -1  -8    2.29    0.93   2
  -6  -1  -8    2.25    0.95   2
  -7  -1  -8    2.02    1.05   2
   6  -2  -8    5.05    1.45   1
   5  -2  -8  113.61    5.78   1
   4  -2  -8  404.01   10.57   1
   3  -2  -8  393.84    9.67   1
   2  -2  -8  596.43   11.55   1
   1  -2  -8  150.46    5.03   1
   0  -2  -8  378.30    7.93   1
  -1  -2  -8   46.07    2.39   1
  -2  -2  -8  490.75    9.42   2
  -2  -2  -8  493.34    8.58   1
  -3  -2  -8   10.74    1.53   2
  -3  -2  -8   10.09    1.26   1
  -4  -2  -8  148.38    4.30   1
  -4  -2  -8  144.38    4.94   2
  -5  -2  -8    9.71    1.68   2
  -6  -2  -8   18.64    2.28   2
  -7  -2  -8    6.56    1.63   2
  -8  -2  -8    6.68    1.76   2
   6  -3  -8   -0.82    0.76   1
   5  -3  -8   -0.17    0.84   1
   4  -3  -8   38.52    3.14   1
   3  -3  -8    5.71    1.42   1
   2  -3  -8   31.95    2.51   1
   1  -3  -8    1.62    0.71   1
   0  -3  -8   36.66    2.30   1
  -1  -3  -8   27.76    1.89   1
  -2  -3  -8   17.41    1.91   2
  -2  -3  -8   16.65    1.42   1
  -3  -3  -8   45.28    2.79   2
  -3  -3  -8   42.76    2.20   1
  -4  -3  -8    1.89    0.78   2
  -5  -3  -8   24.54    2.46   2
  -6  -3  -8    0.45    0.73   2
  -7  -3  -8    1.53    0.91   2
  -8  -3  -8    9.59    2.20   2
   5  -4  -8    3.09    1.25   1
   4  -4  -8   16.74    2.53   1
   3  -4  -8    1.98    0.89   1
   2  -4  -8    5.72    1.30   1
   1  -4  -8    1.31    0.69   1
   0  -4  -8    3.22    0.91   1
  -1  -4  -8    0.67    0.54   2
  -1  -4  -8    1.08    0.61   1
  -2  -4  -8   58.31    3.22   2
  -2  -4  -8   52.99    2.31   1
  -3  -4  -8    4.43    1.15   2
  -4  -4  -8   31.21    2.49   2
  -5  -4  -8   19.88    2.35   2
  -6  -4  -8   26.91    2.80   2
  -7  -4  -8   -0.19    0.71   2
  -8  -4  -8    1.14    0.81   2
   5  -5  -8    3.57    1.19   1
   5  -5  -8    2.07    1.41   4
   4  -5  -8   -1.65    0.66   4
   4  -5  -8    1.92    0.97   1
   3  -5  -8    7.27    1.54   1
   2  -5  -8    0.75    0.55   1
   1  -5  -8   45.23    2.73   1
   0  -5  -8    0.62    0.52   1
  -1  -5  -8   58.47    2.67   1
  -1  -5  -8   52.99    3.19   2
  -2  -5  -8   -0.30    0.47   2
  -3  -5  -8    7.74    1.57   2
  -4  -5  -8    9.97    1.77   2
  -5  -5  -8   14.30    2.17   2
  -6  -5  -8   -0.58    0.56   2
  -7  -5  -8    0.49    0.61   2
   4  -6  -8  115.24    6.71   4
   4  -6  -8  112.56    5.76   1
   3  -6  -8    1.30    0.96   4
   3  -6  -8   -0.52    0.54   1
   2  -6  -8  123.66    5.14   1
   2  -6  -8  115.18    5.68   4
   1  -6  -8   -0.19    0.39   1
   0  -6  -8  113.47    4.14   1
  -1  -6  -8   48.61    3.20   2
  -2  -6  -8  140.79    5.50   2
  -3  -6  -8   50.33    3.35   2
  -4  -6  -8  104.28    4.92   2
  -5  -6  -8    1.31    0.84   2
  -6  -6  -8   27.29    3.04   2
  -7  -6  -8    0.22    0.74   2
   4  -7  -8    1.54    1.40   4
   4  -7  -8    1.19    1.03   1
   3  -7  -8    2.49    1.39   4
   3  -7  -8    1.40    0.84   1
   2  -7  -8    3.58    1.32   4
   2  -7  -8    2.26    0.97   1
   1  -7  -8   39.87    3.20   4
   1  -7  -8   41.46    2.81   1
   0  -7  -8   13.02    2.05   2
  -1  -7  -8   68.91    3.92   2
  -2  -7  -8   -0.67    0.47   2
  -3  -7  -8   33.24    2.83   2
  -4  -7  -8    0.20    0.85   2
  -5  -7  -8    8.59    1.90   2
  -6  -7  -8   14.89    2.51   2
   3  -8  -8    1.10    1.21   1
   3  -8  -8    2.46    1.65   4
   2  -8  -8   -0.70    0.75   1
   2  -8  -8    1.86    1.34   4
   0  -8  -8    0.28    0.74   2
  -1  -8  -8   27.54    2.81   2
  -2  -8  -8    0.45    0.81   2
  -3  -8  -8   26.32    2.92   2
  -4  -8  -8   28.66    3.09   2
  -5  -8  -8    3.80    1.37   2
  -6  -8  -8   32.16    3.54   2
  -1  -9  -8    3.11    1.26   2
  -2  -9  -8  140.51    6.10   2
  -3  -9  -8    3.62    1.36   2
  -4  -9  -8   80.60    4.74   2
  -5  -9  -8    7.50    1.80   2
   0 -10  -8   21.47    2.66   3
   1   6  -9   15.29    2.45   1
   0   6  -9   -0.14    0.90   1
  -3  -5   9  117.69    5.41   3
   2   5  -9    0.94    0.84   1
  -2  -5   9   -0.18    0.51   3
   1   5  -9   25.01    2.85   1
   0  -5   9   10.20    1.79   3
   0   5  -9   13.15    2.22   1
  -1   5  -9   18.02    2.49   1
  -2   5  -9   -0.39    0.58   1
  -3   5  -9   -1.01    0.63   1
  -3  -4   9    7.46    1.52   3
   3   4  -9    7.32    1.63   1
  -2  -4   9    3.06    0.98   3
   2   4  -9    2.37    1.13   1
  -1  -4   9    8.18    1.53   3
   1   4  -9    8.36    1.69   1
   0   4  -9    0.17    0.69   1
  -1   4  -9    0.10    0.71   1
  -2   4  -9   20.97    2.58   1
  -3   4  -9    0.21    0.72   1
  -4   4  -9    6.00    1.48   1
   4   3  -9    4.09    1.45   1
   3   3  -9    4.31    1.40   1
   2   3  -9    9.44    1.85   1
   1   3  -9   13.40    2.01   1
   0   3  -9   49.56    3.24   1
  -1   3  -9   17.89    2.26   1
  -2   3  -9    0.13    0.64   1
  -3   3  -9   52.77    3.59   1
  -4   3  -9    1.99    0.96   1
  -5   3  -9  134.71    5.97   1
  -6   3  -9    0.16    0.78   1
   5   2  -9   35.31    3.04   1
   4   2  -9    9.46    1.89   1
   3   2  -9   27.76    2.84   1
   2   2  -9    7.58    1.68   1
   1   2  -9   43.86    3.02   1
   0   2  -9    2.73    0.98   1
  -1   2  -9    1.76    0.81   1
  -2   2  -9    1.10    0.78   1
  -3   2  -9   29.98    2.53   1
  -4   2  -9    4.04    1.15   1
  -5   2  -9   11.94    2.05   1
  -6   2  -9    3.98    1.31   1
  -7   2  -9   11.79    2.20   1
   6   1  -9   12.09    2.43   1
   5   1  -9   31.46    3.30   1
   4   1  -9    4.06    1.27   1
   3   1  -9   59.18    3.67   1
   2   1  -9   22.11    2.43   1
   1   1  -9    7.10    1.50   1
   0   1  -9    3.44    1.01   1
  -1   1  -9   11.96    1.70   1
  -2   1  -9    0.22    0.40   1
  -3   1  -9    1.08    0.64   1
  -4   1  -9    0.86    0.71   1
  -5   1  -9   39.29    2.88   1
  -6   1  -9    2.67    1.00   1
  -7   1  -9    6.76    1.70   1
   6   0  -9    1.98    1.31   1
   5   0  -9    1.22    0.98   1
   4   0  -9    4.59    1.40   1
   3   0  -9   15.94    2.30   1
   2   0  -9    1.67    0.91   1
   1   0  -9   20.76    2.18   1
   0   0  -9    3.52    1.04   1
  -1   0  -9    4.16    1.05   1
  -1   0  -9    4.07    0.99   2
  -2   0  -9  101.42    4.08   1
  -2   0  -9   98.73    3.69   2
  -3   0  -9    6.33    1.17   2
  -3   0  -9    6.84    1.37   1
  -4   0  -9   15.67    1.85   1
  -5   0  -9   13.33    1.83   1
  -6   0  -9   -0.81    0.50   1
   6  -1  -9   -0.47    0.93   1
   5  -1  -9   24.08    3.02   1
   4  -1  -9    6.22    1.64   1
   3  -1  -9    6.18    1.47   1
   2  -1  -9   17.57    2.24   1
   1  -1  -9   13.53    1.89   1
   0  -1  -9    7.41    1.34   1
  -1  -1  -9    3.95    1.02   1
  -2  -1  -9    7.84    1.31   1
  -5  -1  -9   57.23    3.07   1
  -6  -1  -9   35.32    2.73   2
   6  -2  -9   -1.29    0.81   1
   4  -2  -9   42.70    3.39   1
   3  -2  -9   93.85    4.70   1
   2  -2  -9  273.57    7.83   1
   1  -2  -9  307.41    7.80   1
   0  -2  -9  523.93   10.09   1
  -1  -2  -9  290.48    6.77   1
  -2  -2  -9   40.84    2.62   2
  -2  -2  -9   40.33    2.36   1
  -3  -2  -9   82.48    3.79   2
  -3  -2  -9   90.23    3.45   1
  -4  -2  -9   37.40    2.27   1
  -4  -2  -9   41.82    2.74   2
  -5  -2  -9    0.77    0.69   2
  -6  -2  -9    7.93    1.64   2
  -7  -2  -9    3.70    1.32   2
  -8  -2  -9    2.00    1.18   2
   5  -3  -9    0.00    0.77   1
   4  -3  -9   91.48    5.10   1
   3  -3  -9   62.81    3.89   1
   2  -3  -9  159.89    5.81   1
   1  -3  -9  173.95    5.76   1
   0  -3  -9  112.50    4.28   1
  -1  -3  -9  107.03    3.88   1
  -2  -3  -9   50.28    2.63   1
  -2  -3  -9   56.39    3.22   2
  -3  -3  -9    0.54    0.60   2
  -3  -3  -9    2.94    0.85   1
  -4  -3  -9    0.38    0.54   2
  -5  -3  -9    3.00    1.14   2
  -6  -3  -9   -0.86    0.55   2
  -7  -3  -9    9.40    1.85   2
  -8  -3  -9   14.57    2.70   2
   5  -4  -9   -0.58    0.67   1
   4  -4  -9    1.86    1.03   1
   3  -4  -9    2.25    0.97   1
   2  -4  -9    5.06    1.35   1
   1  -4  -9    9.71    1.59   1
   0  -4  -9    0.03    0.48   1
  -1  -4  -9    2.66    0.92   1
  -1  -4  -9    5.17    1.26   2
  -2  -4  -9   30.10    1.94   1
  -2  -4  -9   24.94    2.26   2
  -3  -4  -9    7.71    1.60   2
  -4  -4  -9   43.39    3.03   2
  -5  -4  -9   10.90    1.92   2
  -6  -4  -9   35.75    2.98   2
  -7  -4  -9    0.73    0.80   2
   5  -5  -9    1.54    0.99   1
   4  -5  -9    2.62    1.02   1
   3  -5  -9   11.41    2.07   1
   2  -5  -9    0.90    0.68   1
   1  -5  -9    5.40    1.33   1
   0  -5  -9    4.85    1.10   1
  -1  -5  -9   -0.34    0.46   1
  -1  -5  -9   -0.14    0.52   2
  -2  -5  -9   64.12    3.69   2
  -3  -5  -9    4.34    1.30   2
  -4  -5  -9   18.18    2.31   2
  -5  -5  -9   -0.05    0.54   2
  -6  -5  -9    0.80    0.78   2
  -7  -5  -9   -0.31    0.57   2
   4  -6  -9    8.24    2.00   1
   3  -6  -9   54.91    3.87   1
   2  -6  -9   39.02    2.97   1
   1  -6  -9   15.21    1.96   1
   0  -6  -9   24.24    2.01   1
  -1  -6  -9   38.02    2.97   2
  -2  -6  -9   50.80    3.42   2
  -3  -6  -9    9.18    1.84   2
  -4  -6  -9   14.25    2.25   2
  -5  -6  -9    2.06    1.13   2
  -6  -6  -9   13.81    2.41   2
  -7  -6  -9    0.60    0.78   2
   3  -7  -9    2.94    1.30   1
   2  -7  -9    9.63    1.85   1
   1  -7  -9   36.98    2.76   1
   0  -7  -9   19.83    2.56   2
  -1  -7  -9   16.89    2.36   2
  -2  -7  -9    4.08    1.27   2
  -3  -7  -9   -0.09    0.64   2
  -4  -7  -9    4.68    1.41   2
  -5  -7  -9   14.39    2.45   2
  -6  -7  -9    2.89    1.25   2
   3  -8  -9   35.05    4.47   4
   3  -8  -9   35.84    3.80   1
   0  -8  -9    0.17    0.81   2
  -1  -8  -9   26.58    2.91   2
  -2  -8  -9    0.41    0.79   2
  -3  -8  -9    0.21    0.87   2
  -4  -8  -9    2.99    1.11   2
  -5  -8  -9    3.04    1.36   2
   0  -9  -9   14.72    2.49   2
  -1  -9  -9   15.20    2.41   2
  -2  -9  -9  124.27    5.96   2
  -3  -9  -9    6.96    1.76   2
  -4  -9  -9   86.96    5.09   2
   2   5 -10   36.81    3.34   1
   1   5 -10   51.59    3.97   1
   0   5 -10   39.65    3.43   1
  -1   5 -10   -0.97    0.73   1
   3   4 -10   33.35    3.04   1
   2   4 -10    1.39    0.88   1
   1   4 -10   93.56    4.95   1
   0   4 -10    1.08    0.80   1
  -2   4 -10   -0.01    0.61   1
  -3   4 -10   -0.68    0.66   1
   4   3 -10    1.06    0.98   1
   3   3 -10    1.48    0.91   1
   2   3 -10   25.46    2.82   1
   1   3 -10    4.38    1.37   1
   0   3 -10   20.46    2.51   1
  -1   3 -10    0.73    0.88   1
  -2   3 -10    9.32    1.79   1
  -3   3 -10    3.73    1.31   1
  -4   3 -10    2.39    1.06   1
  -5   3 -10   13.17    2.31   1
   5   2 -10   -0.97    0.95   1
   4   2 -10    0.78    0.79   1
   3   2 -10   22.92    2.84   1
   2   2 -10    2.22    0.98   1
   1   2 -10    3.77    1.19   1
   0   2 -10    9.88    1.83   1
  -1   2 -10   48.54    3.26   1
  -2   2 -10   45.16    3.22   1
  -3   2 -10   45.79    3.25   1
  -4   2 -10    1.33    0.82   1
  -5   2 -10    1.69    1.00   1
  -6   2 -10    0.57    0.64   1
   5   1 -10   23.67    3.08   1
   4   1 -10    5.48    1.50   1
   3   1 -10   45.86    3.42   1
   2   1 -10    4.83    1.42   1
   1   1 -10  211.63    7.06   1
   0   1 -10    4.97    1.30   1
  -1   1 -10  235.33    7.06   1
  -2   1 -10    2.40    0.89   1
  -3   1 -10  224.36    6.94   1
  -4   1 -10    1.70    0.88   1
  -5   1 -10   71.13    4.00   1
  -6   1 -10    0.22    0.66   1
   5   0 -10   -1.77    0.77   1
   4   0 -10   14.45    2.47   1
   3   0 -10    4.15    1.30   1
   2   0 -10   17.21    2.30   1
   1   0 -10    1.27    0.85   1
   0   0 -10   26.31    2.36   1
  -1   0 -10   37.99    2.66   1
  -1   0 -10   37.79    2.44   2
  -2   0 -10   82.05    3.88   1
  -3   0 -10   54.45    3.20   1
  -4   0 -10   -0.03    0.52   1
  -5   0 -10   66.31    3.74   1
  -6   0 -10    0.75    0.68   1
   5  -1 -10   -1.04    0.67   1
   4  -1 -10    4.03    1.36   1
   3  -1 -10   25.44    2.93   1
   2  -1 -10    1.21    0.82   1
   1  -1 -10   15.15    2.08   1
   0  -1 -10   59.42    3.31   1
  -1  -1 -10    4.70    1.17   1
  -1  -1 -10    3.39    1.01   2
  -2  -1 -10    4.04    1.04   1
  -2  -1 -10   -0.05    0.42   2
  -3  -1 -10   52.83    2.95   1
  -3  -1 -10   48.73    2.87   2
  -4  -1 -10   -0.20    0.46   1
  -4  -1 -10    0.19    0.59   2
  -5  -1 -10    1.25    0.66   1
   5  -2 -10   -1.72    0.69   1
   4  -2 -10   11.76    2.24   1
   3  -2 -10    0.46    0.87   1
   2  -2 -10   45.27    3.22   1
   1  -2 -10   10.97    1.89   1
   0  -2 -10  244.85    6.82   1
  -1  -2 -10   57.07    3.08   1
  -2  -2 -10  383.66    8.95   2
  -2  -2 -10  393.94    8.39   1
  -3  -2 -10  103.23    4.00   1
  -3  -2 -10  104.91    4.43   2
  -4  -2 -10  174.00    5.33   1
  -4  -2 -10  182.85    6.06   2
  -5  -2 -10  133.98    5.34   2
  -6  -2 -10   63.78    3.82   2
  -7  -2 -10   10.46    2.00   2
   5  -3 -10   -0.49    0.79   1
   4  -3 -10    6.48    1.64   1
   3  -3 -10  186.83    7.03   1
   2  -3 -10   18.02    2.39   1
   1  -3 -10  187.73    6.27   1
   0  -3 -10  255.19    7.03   1
  -1  -3 -10  577.32   10.52   1
  -1  -3 -10  560.49   11.44   2
  -2  -3 -10  497.86   10.81   2
  -2  -3 -10  491.17    9.47   1
  -3  -3 -10  760.82   12.15   1
  -3  -3 -10  752.60   13.96   2
  -4  -3 -10  249.45    7.42   2
  -5  -3 -10  239.46    7.45   2
  -6  -3 -10   93.96    4.78   2
  -7  -3 -10   77.12    4.51   2
   4  -4 -10    0.72    0.97   1
   3  -4 -10   30.87    3.19   1
   2  -4 -10    8.62    1.74   1
   1  -4 -10    1.97    0.91   1
   0  -4 -10  157.44    5.36   1
  -1  -4 -10    7.59    1.37   1
  -1  -4 -10    6.42    1.44   2
  -2  -4 -10  110.34    4.93   2
  -2  -4 -10  110.24    3.98   1
  -3  -4 -10   -0.05    0.59   2
  -4  -4 -10  102.80    4.86   2
  -5  -4 -10    0.45    0.67   2
  -6  -4 -10   30.80    2.82   2
  -7  -4 -10    1.61    0.88   2
   4  -5 -10    0.13    0.83   1
   3  -5 -10    2.18    1.05   1
   2  -5 -10    0.45    0.68   1
   1  -5 -10   17.66    2.15   1
   0  -5 -10    3.99    1.09   1
  -1  -5 -10    2.63    1.06   2
  -1  -5 -10    2.70    0.89   1
  -2  -5 -10   77.29    4.23   2
  -3  -5 -10   -0.50    0.52   2
  -4  -5 -10    3.99    1.19   2
  -5  -5 -10    1.08    0.76   2
  -6  -5 -10    1.50    0.93   2
  -7  -5 -10   -0.76    0.62   2
   4  -6 -10    1.52    1.00   1
   3  -6 -10    5.04    1.63   1
   2  -6 -10    2.94    1.12   1
   1  -6 -10    1.21    0.78   1
   0  -6 -10   79.23    3.78   1
  -1  -6 -10    0.78    0.79   2
  -2  -6 -10   30.22    3.01   2
  -3  -6 -10    4.15    1.30   2
  -4  -6 -10   60.61    4.00   2
  -5  -6 -10    6.91    1.66   2
  -6  -6 -10    0.76    0.76   2
   3  -7 -10    6.15    1.58   1
   2  -7 -10    5.45    1.44   1
   1  -7 -10   11.29    1.96   1
   0  -7 -10   27.78    3.09   2
  -1  -7 -10   29.82    3.14   2
  -2  -7 -10  125.37    5.79   2
  -3  -7 -10   10.83    2.08   2
  -4  -7 -10   53.46    3.87   2
  -5  -7 -10   21.51    2.87   2
   0  -8 -10    8.52    2.01   2
  -1  -8 -10    0.55    0.89   2
  -2  -8 -10    2.70    1.19   2
  -3  -8 -10    3.21    1.40   2
  -4  -8 -10    1.56    1.06   2
  -5  -8 -10    9.57    2.07   2
   1  -9 -10   21.09    3.32   2
   0  -9 -10   10.37    2.33   2
  -1  -9 -10   14.38    2.54   2
  -2  -9 -10   -0.02    0.90   2
  -3  -9 -10    9.04    2.04   2
   1   4 -11    9.85    2.15   1
   0   4 -11    0.81    0.87   1
  -1   4 -11    0.51    0.72   1
   3   3 -11    1.40    0.98   1
   2   3 -11    0.66    0.78   1
  -1   3 -11    2.47    1.00   1
  -2   3 -11   -0.15    0.70   1
  -3   3 -11   37.31    3.22   1
  -4   3 -11    4.08    1.44   1
   3   2 -11    6.62    1.68   1
   2   2 -11   17.81    2.61   1
   1   2 -11   -0.05    0.58   1
   0   2 -11   34.90    3.04   1
  -1   2 -11    5.72    1.47   1
  -2   2 -11    5.73    1.51   1
  -3   2 -11   -1.46    0.49   1
  -4   2 -11   55.85    3.90   1
  -5   2 -11    1.54    0.86   1
   4   1 -11   -0.72    0.80   1
   3   1 -11   -0.02    0.77   1
   2   1 -11    9.35    1.96   1
   1   1 -11    1.19    0.81   1
   0   1 -11   35.00    2.87   1
  -1   1 -11    1.91    0.86   1
  -2   1 -11    1.78    0.78   1
  -3   1 -11   11.67    1.95   1
  -4   1 -11    2.06    0.90   1
  -5   1 -11   71.36    4.26   1
  -6   1 -11    0.27    0.76   1
   4   0 -11   -1.09    0.59   1
   3   0 -11    0.40    0.89   1
   2   0 -11    5.19    1.38   1
   1   0 -11    4.80    1.34   1
   0   0 -11   16.19    2.24   1
  -1   0 -11    0.35    0.54   1
  -2   0 -11   17.75    2.18   1
  -3   0 -11    1.84    0.77   1
  -4   0 -11   40.21    2.93   1
  -5   0 -11    1.43    0.76   1
   4  -1 -11    0.12    0.67   1
   3  -1 -11   13.26    2.37   1
   2  -1 -11   15.27    2.39   1
   1  -1 -11   18.51    2.38   1
   0  -1 -11   14.35    2.09   1
  -2  -1 -11   -0.32    0.47   1
  -2  -1 -11    0.22    0.57   2
  -3  -1 -11   90.51    4.13   1
  -3  -1 -11   91.66    4.15   2
  -4  -1 -11    5.37    1.31   1
  -5  -1 -11    0.19    0.63   1
   4  -2 -11   -0.83    0.56   1
   3  -2 -11    8.75    1.93   1
   2  -2 -11    1.66    0.85   1
   1  -2 -11  155.74    6.02   1
   0  -2 -11    0.75    0.64   1
  -1  -2 -11  125.75    4.98   1
  -1  -2 -11  132.08    5.24   2
  -2  -2 -11   76.65    3.97   2
  -2  -2 -11   75.23    3.69   1
  -3  -2 -11   50.85    3.22   2
  -3  -2 -11   48.63    2.91   1
  -4  -2 -11   53.82    3.33   2
  -4  -2 -11   50.25    3.03   1
  -5  -2 -11    4.42    1.24   2
  -6  -2 -11   33.74    2.84   2
   4  -3 -11    1.80    1.10   1
   3  -3 -11    4.94    1.56   1
   2  -3 -11   91.91    4.84   1
   1  -3 -11   71.87    4.09   1
   0  -3 -11   71.84    3.81   1
  -1  -3 -11   48.20    2.96   1
  -1  -3 -11   45.46    3.17   2
  -2  -3 -11   24.87    2.09   1
  -2  -3 -11   24.21    2.60   2
  -3  -3 -11  151.80    5.08   1
  -3  -3 -11  149.29    5.92   2
  -4  -3 -11   36.66    2.89   2
  -5  -3 -11  212.83    7.12   2
  -6  -3 -11   45.15    3.36   2
  -7  -3 -11  192.71    7.30   2
   4  -4 -11    1.17    1.19   1
   3  -4 -11    1.47    1.06   1
   2  -4 -11   14.88    2.32   1
   1  -4 -11    3.99    1.26   1
   0  -4 -11   53.88    3.34   1
  -1  -4 -11    4.93    1.37   2
  -1  -4 -11    5.24    1.20   1
  -2  -4 -11   20.39    2.06   1
  -2  -4 -11   17.48    2.39   2
  -3  -4 -11    1.47    0.88   2
  -4  -4 -11   35.53    3.01   2
  -5  -4 -11   24.95    2.81   2
  -6  -4 -11   48.65    3.66   2
  -7  -4 -11    3.00    1.33   2
   3  -5 -11   -0.92    0.70   1
   2  -5 -11   24.65    2.83   1
   1  -5 -11    0.26    0.67   1
   0  -5 -11   35.34    2.67   1
  -1  -5 -11    6.95    1.70   2
  -1  -5 -11   10.48    1.69   1
  -2  -5 -11   43.42    3.31   2
  -3  -5 -11    4.20    1.30   2
  -4  -5 -11   -0.99    0.53   2
  -5  -5 -11   14.12    2.32   2
  -6  -5 -11    0.66    0.69   2
   3  -6 -11    2.40    1.18   1
   2  -6 -11    6.67    1.74   1
   1  -6 -11    3.55    1.26   1
   0  -6 -11   25.51    2.51   1
  -1  -6 -11    7.27    1.72   2
  -2  -6 -11    1.61    1.02   2
  -3  -6 -11   15.65    2.45   2
  -4  -6 -11    1.05    0.78   2
  -5  -6 -11   -0.13    0.62   2
  -6  -6 -11   -0.07    0.70   2
   2  -7 -11    6.74    1.77   1
   0  -7 -11   14.32    2.51   2
  -1  -7 -11   44.89    3.67   2
  -2  -7 -11    1.38    0.97   2
  -3  -7 -11   72.77    4.64   2
  -4  -7 -11    0.72    0.84   2
  -5  -7 -11   43.36    3.66   2
   0  -8 -11   12.67    2.67   2
  -1  -8 -11   27.83    3.29   2
  -2  -8 -11    9.05    2.12   2
  -3  -8 -11    2.34    1.13   2
  -4  -8 -11    3.07    1.16   2
  -1  -9 -11   23.35    3.22   2
  -2  -9 -11    1.85    1.12   2
   0   3 -12   -0.83    0.64   1
  -1   3 -12    0.56    0.81   1
   2   2 -12    0.47    0.75   1
   1   2 -12    0.32    0.68   1
   0   2 -12    1.07    0.74   1
  -1   2 -12   -0.63    0.55   1
  -2   2 -12    7.06    1.72   1
  -3   2 -12    1.42    0.91   1
  -4   2 -12    4.44    1.46   1
   3   1 -12    0.24    0.78   1
   2   1 -12    1.34    0.73   1
   1   1 -12    1.06    0.91   1
   0   1 -12    0.22    0.72   1
  -1   1 -12    7.10    1.77   1
  -2   1 -12   10.23    1.93   1
  -3   1 -12   13.56    2.12   1
  -4   1 -12   12.84    2.16   1
  -5   1 -12    5.64    1.66   1
   3   0 -12    0.04    0.72   1
   2   0 -12    0.90    0.76   1
   1   0 -12   32.98    3.36   1
   0   0 -12    9.27    1.94   1
  -1   0 -12   16.79    2.28   1
  -2   0 -12   42.39    3.11   1
  -3   0 -12   18.07    2.34   1
  -4   0 -12    0.26    0.65   1
  -5   0 -12   45.84    3.43   1
   3  -1 -12   -0.51    0.54   1
   2  -1 -12    5.02    1.51   1
   1  -1 -12   12.94    2.25   1
   0  -1 -12   13.82    2.22   1
  -1  -1 -12   23.30    2.56   1
  -2  -1 -12    0.71    0.71   1
  -3  -1 -12    1.56    0.84   1
  -4  -1 -12    5.19    1.37   1
   3  -2 -12    1.74    1.18   1
   2  -2 -12    3.69    1.39   1
   1  -2 -12   20.92    2.63   1
   0  -2 -12    4.30    1.30   1
  -1  -2 -12    0.55    0.74   2
  -1  -2 -12    0.40    0.68   1
  -2  -2 -12    7.01    1.49   1
  -2  -2 -12    4.98    1.39   2
  -3  -2 -12    9.40    1.66   1
  -3  -2 -12   12.27    1.99   2
  -4  -2 -12   11.15    1.80   1
  -4  -2 -12   15.87    2.21   2
   3  -3 -12    4.30    1.53   1
   2  -3 -12    0.59    0.91   1
   1  -3 -12   20.06    2.65   1
   0  -3 -12   10.95    1.91   1
  -1  -3 -12   31.08    2.54   1
  -1  -3 -12   30.56    2.77   2
  -2  -3 -12    3.79    1.15   1
  -2  -3 -12    3.28    1.25   2
  -3  -3 -12   15.50    2.00   1
  -3  -3 -12   15.07    2.32   2
  -4  -3 -12    4.52    1.28   2
  -5  -3 -12   66.33    4.04   2
  -6  -3 -12    9.44    1.97   2
  -7  -3 -12   34.60    3.59   2
   3  -4 -12    1.57    1.28   1
   2  -4 -12   15.72    2.51   1
   1  -4 -12    3.03    1.34   1
   0  -4 -12    0.28    0.65   1
  -1  -4 -12   46.91    3.04   1
  -1  -4 -12   41.43    3.32   2
  -2  -4 -12   30.71    2.48   1
  -2  -4 -12   36.16    3.08   2
  -3  -4 -12   44.65    3.44   2
  -4  -4 -12    1.47    0.90   2
  -5  -4 -12   19.74    2.66   2
  -6  -4 -12    4.69    1.53   2
   3  -5 -12   25.73    3.21   1
   2  -5 -12   57.38    4.05   1
   1  -5 -12   -0.31    0.65   1
   0  -5 -12   18.31    2.38   1
  -1  -5 -12   -1.22    0.49   2
  -1  -5 -12    0.11    0.57   1
  -2  -5 -12   -0.28    0.64   2
  -3  -5 -12    5.62    1.47   2
  -4  -5 -12    0.74    1.22   2
  -5  -5 -12    0.36    0.75   2
  -6  -5 -12   -0.79    0.65   2
   2  -6 -12   14.21    2.45   1
   1  -6 -12   -0.30    0.80   1
  -1  -6 -12   18.98    2.81   2
  -2  -6 -12    0.44    0.76   2
  -3  -6 -12    0.93    0.77   2
  -4  -6 -12   -0.50    0.78   2
  -5  -6 -12    0.09    0.72   2
   2  -7 -12    7.46    1.82   1
   0  -7 -12   10.36    2.31   2
  -1  -7 -12   10.28    2.17   2
  -2  -7 -12    0.50    0.84   2
  -3  -7 -12   14.37    2.59   2
  -4  -7 -12    0.01    0.96   2
   0  -8 -12    9.32    2.29   2
  -1  -8 -12   46.56    3.95   2
  -2  -8 -12   10.09    2.22   2
   1   1 -13    1.23    0.94   1
   0   1 -13   34.18    3.45   1
  -1   1 -13    1.83    0.98   1
  -2   1 -13   21.60    2.80   1
  -3   1 -13    0.43    0.72   1
  -4   1 -13   31.31    3.25   1
   2   0 -13   -0.17    0.63   1
   1   0 -13   60.81    4.28   1
   0   0 -13    3.63    1.36   1
  -1   0 -13   36.19    3.07   1
  -2   0 -13   15.86    2.37   1
  -3   0 -13   10.72    2.00   1
  -4   0 -13    3.96    1.30   1
  -5   0 -13    1.06    0.82   1
   2  -1 -13   -1.33    0.68   1
   1  -1 -13    1.11    1.03   1
   0  -1 -13    5.75    1.54   1
  -1  -1 -13    2.60    1.19   1
  -2  -1 -13    0.14    0.68   1
  -3  -1 -13    7.12    1.63   1
  -4  -1 -13   -0.62    0.64   1
   2  -2 -13   39.41    3.46   1
   1  -2 -13   -0.44    0.73   1
   0  -2 -13   18.10    2.55   1
  -1  -2 -13    2.90    1.18   2
  -1  -2 -13    3.78    1.27   1
  -2  -2 -13   -0.70    0.64   2
  -2  -2 -13    0.58    0.62   1
  -3  -2 -13    7.72    1.58   1
   2  -3 -13    8.26    1.97   1
   1  -3 -13    6.43    1.70   1
   0  -3 -13   36.51    3.07   1
  -1  -3 -13    0.31    0.77   1
  -1  -3 -13    0.17    0.79   2
  -2  -3 -13   14.14    2.05   1
  -2  -3 -13   17.37    2.55   2
  -3  -3 -13    0.27    0.62   2
  -4  -3 -13    0.51    0.87   2
  -5  -3 -13    9.35    1.92   2
   2  -4 -13   -0.02    0.81   1
   1  -4 -13   25.60    3.04   1
   0  -4 -13    1.01    0.80   1
  -1  -4 -13   25.12    2.66   1
  -1  -4 -13   25.81    3.15   2
  -2  -4 -13   13.61    2.36   2
  -3  -4 -13    1.06    1.09   2
  -4  -4 -13   38.09    3.30   2
  -5  -4 -13    0.46    0.89   2
  -6  -4 -13   27.93    3.38   2
   2  -5 -13   80.73    4.90   1
   1  -5 -13  128.64    5.98   1
   0  -5 -13  109.03    5.18   1
  -1  -5 -13   42.17    3.64   2
  -2  -5 -13   91.12    5.19   2
  -3  -5 -13   11.00    2.22   2
  -4  -5 -13    1.40    1.14   2
  -5  -5 -13   -0.05    0.75   2
   2  -6 -13   -0.05    0.90   1
   1  -6 -13   33.21    3.32   1
   0  -6 -13   -0.80    0.72   2
  -1  -6 -13    0.10    0.72   2
  -2  -6 -13    0.42    0.78   2
  -3  -6 -13   -0.78    0.56   2
  -4  -6 -13    0.43    0.80   2
  -1  -7 -13    1.29    1.23   2
  -2  -7 -13    3.41    1.44   2
  -3  -7 -13   -1.03    0.59   2
  -1   0 -14    2.36    1.12   1
  -2   0 -14    4.40    1.46   1
  -3   0 -14    7.67    1.74   1
   0  -1 -14   27.89    3.27   1
  -1  -1 -14    4.64    1.41   1
  -2  -1 -14    6.72    1.69   1
  -3  -1 -14    5.24    1.56   1
  -4  -1 -14    0.94    0.86   1
   1  -2 -14    2.98    1.25   1
   0  -2 -14  150.56    6.71   1
  -1  -2 -14    9.96    2.08   1
  -2  -2 -14   54.97    3.69   1
  -3  -2 -14    8.05    1.76   1
   1  -3 -14   59.51    4.14   1
   0  -3 -14   17.61    2.64   1
  -1  -3 -14   24.98    2.91   1
  -1  -3 -14   26.93    3.20   2
  -2  -3 -14    3.45    1.23   1
  -2  -3 -14    6.24    1.70   2
  -3  -3 -14   30.63    3.28   2
  -4  -3 -14    8.19    1.81   2
   1  -4 -14    1.29    1.12   1
   0  -4 -14    8.13    1.86   1
  -1  -4 -14    0.99    0.96   2
  -1  -4 -14    1.12    0.94   1
  -2  -4 -14    6.63    1.86   2
  -3  -4 -14    0.73    0.97   2
  -4  -4 -14    1.67    1.15   2
  -5  -4 -14   -1.30    0.86   2
   1  -5 -14    1.27    0.99   1
   0  -5 -14   64.12    4.11   1
  -1  -5 -14   -1.46    0.63   2
  -2  -5 -14   -0.19    0.67   2
  -3  -5 -14   -0.04    0.83   2
  -4  -5 -14   84.57    5.36   2
   1  -6 -14    5.01    1.36   1
  -2  -6 -14    0.66    0.87   2
  -1  -2 -15    1.39    1.10   1
  -2  -2 -15   42.59    3.45   1
  -3  -2 -15    1.05    0.82   1
   0  -3 -15   35.24    3.80   2
  -1  -3 -15    1.00    1.07   2
  -1  -3 -15   -0.54    0.74   1
  -2  -3 -15   22.73    2.99   2
  -2  -3 -15   21.57    2.70   1
   0  -4 -15    3.01    1.33   1
  -1  -4 -15    0.50    0.78   1
  -1  -4 -15    1.70    1.28   2
  -2  -4 -15   14.87    2.75   2
  -3  -4 -15   -0.75    0.92   2
   0   0   0    0.00    0.00   0
;
_shelx_hkl_checksum     32143
_shelx_res_file
;
    lh5754.res created by SHELXL-2014/7
TITL 11febam in P -1
CELL   0.71073   6.8951   7.8623  11.5922  72.218  79.662  82.430
ZERR     2       0.0021   0.0024   0.0036   0.006   0.005   0.006
LATT    1
SFAC  C    H    N    O
UNIT  26   26   6    4
ACTA
OMIT  0  50
OMIT  -1 6 4
OMIT 1 -3 11
L.S. 12
BOND $H
CONF
HTAB
SIZE 0.18 0.16 0.16
TEMP -173
REM 23=CH2
REM 13=CH
REM 43=CH
REM 137=CH3
FMAP 2
PLAN 20
WGHT    0.092900    0.062400
FVAR       0.81894
MOLE   1
O1    4    0.219894    0.728688    0.557871    11.00000    0.02898    0.01503 =
         0.02134   -0.00527   -0.00361   -0.00180
O2    4    0.250147    0.971725    0.400140    11.00000    0.03671    0.01653 =
         0.02833   -0.00402   -0.00559   -0.00425
N1    3    0.356634    0.507835    0.186534    11.00000    0.04381    0.02931 =
         0.01847   -0.00654   -0.00340   -0.01625
N2    3    0.283754    0.467323    0.110323    11.00000    0.02610    0.01825 =
         0.01978   -0.00143   -0.00122   -0.00391
N3    3    0.229555    0.445868    0.029528    11.00000    0.04302    0.04126 =
         0.02144   -0.00459   -0.00768   -0.01549
C1    1    0.311038    0.398295    0.314510    11.00000    0.02413    0.02014 =
         0.01640   -0.00166   -0.00172   -0.00597
AFIX  23
H1A   2    0.422208    0.306948    0.336119    11.00000   -1.20000
H1B   2    0.191126    0.335388    0.324485    11.00000   -1.20000
AFIX   0
C2    1    0.248053    0.810637    0.433045    11.00000    0.02194    0.01997 =
         0.02165   -0.00375   -0.00398   -0.00253
C3    1    0.274177    0.695669    0.354513    11.00000    0.02104    0.02107 =
         0.01874   -0.00308   -0.00319   -0.00448
AFIX  43
H3    2    0.289756    0.748771    0.268329    11.00000   -1.20000
AFIX   0
C4    1    0.277341    0.516078    0.398582    11.00000    0.01424    0.02126 =
         0.01995   -0.00510   -0.00329   -0.00235
C5    1    0.256032    0.246196    0.586619    11.00000    0.01843    0.01963 =
         0.01997   -0.00753   -0.00266   -0.00160
AFIX  43
H5    2    0.274487    0.166747    0.537406    11.00000   -1.20000
AFIX   0
C6    1    0.233900    0.176480    0.713440    11.00000    0.02025    0.01803 =
         0.02054   -0.00437   -0.00319   -0.00312
C7    1    0.202897    0.295509    0.784470    11.00000    0.02378    0.02431 =
         0.01806   -0.00421   -0.00300   -0.00412
AFIX  43
H7    2    0.184830    0.249598    0.871232    11.00000   -1.20000
AFIX   0
C8    1    0.198049    0.478128    0.731033    11.00000    0.02351    0.02082 =
         0.02176   -0.01055   -0.00261   -0.00084
AFIX  43
H8    2    0.178082    0.557599    0.780294    11.00000   -1.20000
AFIX   0
C9    1    0.222560    0.543964    0.605133    11.00000    0.01847    0.01508 =
         0.02265   -0.00395   -0.00367   -0.00107
C10   1    0.251606    0.432161    0.529828    11.00000    0.01477    0.01912 =
         0.01923   -0.00573   -0.00276   -0.00249
C11   1    0.240526   -0.023861    0.774654    11.00000    0.02978    0.01931 =
         0.01887   -0.00463   -0.00127   -0.00289
AFIX  13
H11   2    0.282466   -0.085313    0.709257    11.00000   -1.20000
AFIX   0
C12   1    0.391284   -0.085170    0.864367    11.00000    0.02895    0.02152 =
         0.03170    0.00040   -0.00488   -0.00162
AFIX 137
H12A  2    0.523039   -0.054168    0.820459    11.00000   -1.50000
H12B  2    0.392723   -0.215248    0.901173    11.00000   -1.50000
H12C  2    0.354584   -0.025338    0.928890    11.00000   -1.50000
AFIX   0
C13   1    0.035520   -0.080782    0.839848    11.00000    0.03345    0.02126 =
         0.03050   -0.00356   -0.00696   -0.00612
AFIX 137
H13A  2   -0.016090   -0.011302    0.897628    11.00000   -1.50000
H13B  2    0.045684   -0.208699    0.884423    11.00000   -1.50000
H13C  2   -0.054197   -0.058762    0.779203    11.00000   -1.50000
AFIX   0
HKLF 4
REM  11febam in P -1
REM R1 =  0.0506 for    1644 Fo > 4sig(Fo)  and  0.0609 for all    2026 data
REM    165 parameters refined using      0 restraints
END
WGHT      0.0935      0.0445
REM No hydrogen bonds found for HTAB generation
REM Highest difference peak  0.335,  deepest hole -0.257,  1-sigma level  0.064
Q1    1   0.1702 -0.0476  0.8314  11.00000  0.05    0.20
Q2    1   0.1083  0.5302 -0.0434  11.00000  0.05    0.20
Q3    1   0.5304  0.4731  0.3808  11.00000  0.05    0.20
Q4    1   0.0212  0.4363  0.5240  11.00000  0.05    0.19
Q5    1   0.4099  0.0273  0.5955  11.00000  0.05    0.19
Q6    1   0.0142  0.3930  0.3156  11.00000  0.05    0.18
Q7    1   0.4070  0.7391  0.5482  11.00000  0.05    0.18
Q8    1   0.0219  0.8131  0.4370  11.00000  0.05    0.18
Q9    1   0.1758  0.5160  0.6609  11.00000  0.05    0.18
Q10   1   0.2605  0.2451  0.7398  11.00000  0.05    0.18
Q11   1   0.4686 -0.0326  0.7662  11.00000  0.05    0.18
Q12   1   0.0672  0.9911  0.4012  11.00000  0.05    0.18
Q13   1   0.0453  0.6985  0.5717  11.00000  0.05    0.18
Q14   1   0.4307  0.1733  0.6935  11.00000  0.05    0.17
Q15   1   0.2973  0.7775  0.2365  11.00000  0.05    0.17
Q16   1   0.0586  0.4915  0.0128  11.00000  0.05    0.17
Q17   1   0.1378  0.1861  0.5640  11.00000  0.05    0.17
Q18   1   0.5002  0.2866  0.4446  11.00000  0.05    0.17
Q19   1   0.5324  0.5047  0.1682  11.00000  0.05    0.17
Q20   1  -0.1505 -0.0820  0.8574  11.00000  0.05    0.16
;
_shelx_res_checksum     56476
