# Supplementary material for: Crystal structure of 4-azido­methyl-6-isopropyl-2H-chromen-2-one
Source: Acta Crystallogr E Crystallogr Commun. 2015 Mar 7;71(Pt 4):o227–8. doi: 10.1107/S2056989015004387 (PMC4438796; doi:10.1107/S2056989015004387)
Supplement: Supplementary file 2 [file e-71-0o227-Isup2.hkl]

#
# h,k,l, Fc-squared, Fo-squared, sigma(Fo-squared), status flag
#
data_I
_shelx_title ' 11febam in P -1'
_shelx_refln_list_code          4
_shelx_F_calc_maximum      122.44
_exptl_crystal_F_000       256.00
_reflns_d_resolution_high  0.8409

loop_
 _space_group_symop_operation_xyz
 'x, y, z'
 '-x, -y, -z'

_cell_length_a     6.8951
_cell_length_b     7.8623
_cell_length_c    11.5922
_cell_angle_alpha  72.218
_cell_angle_beta   79.662
_cell_angle_gamma  82.430

_shelx_F_squared_multiplier     1.000

loop_
 _refln_index_h
 _refln_index_k
 _refln_index_l
 _refln_F_squared_calc
 _refln_F_squared_meas
 _refln_F_squared_sigma
 _refln_observed_status
   1   0   0          1.97          0.00         0.93 o
   2   0   0      14991.88      14861.28       103.63 o
   3   0   0         62.94         64.33         1.62 o
   4   0   0       2460.07       2728.60        40.79 o
   5   0   0        117.04        120.00         3.42 o
   6   0   0        397.89        420.91         7.30 o
   7   0   0         22.01         19.98         1.90 o
   8   0   0         66.49         71.72         5.29 o
  -7   1   0          1.56          1.61         1.19 o
  -6   1   0         20.97         23.45         1.93 o
  -5   1   0          3.30          2.70         0.94 o
  -4   1   0         31.88         32.88         1.68 o
  -3   1   0         11.38         14.28         1.10 o
  -2   1   0       2022.63       2020.93        20.53 o
  -1   1   0        130.89        126.83         1.39 o
   0   1   0       1378.13       1601.39        13.59 o
   1   1   0         87.43         82.20         1.30 o
   2   1   0       1566.83       1591.98        11.16 o
   3   1   0         27.55         26.98         0.93 o
   4   1   0          2.01          1.55         0.39 o
   5   1   0         45.53         47.02         2.09 o
   6   1   0          2.69          0.85         0.68 o
   7   1   0          4.32          2.59         1.57 o
  -7   2   0          0.79          1.75         0.77 o
  -6   2   0          5.98          5.16         1.03 o
  -5   2   0         24.62         23.35         1.73 o
  -4   2   0          0.06          0.23         0.47 o
  -3   2   0        242.45        234.56         2.99 o
  -2   2   0         35.37         35.10         0.96 o
  -1   2   0       1101.75       1114.71         9.20 o
   0   2   0       1872.96       2257.90        16.12 o
   1   2   0        465.95        464.74         3.80 o
   2   2   0        423.56        463.45         4.10 o
   3   2   0        134.05        138.92         2.27 o
   4   2   0         41.39         40.31         1.90 o
   5   2   0          5.78          4.28         0.73 o
   6   2   0          3.16          3.24         1.52 o
   7   2   0          0.35          3.68         1.88 o
  -7   3   0          5.94          3.52         1.45 o
  -6   3   0         11.92         16.74         1.73 o
  -5   3   0          0.33          0.38         0.47 o
  -4   3   0          0.91          0.46         0.63 o
  -3   3   0        198.05        206.36         2.84 o
  -2   3   0        115.54        109.89         2.50 o
  -1   3   0        113.77        106.55         2.43 o
   0   3   0        294.10        345.93         3.42 o
   1   3   0          6.37          5.13         0.48 o
   2   3   0        143.79        150.61         2.18 o
   3   3   0         69.97         56.64         1.43 o
   4   3   0         14.10         14.01         1.35 o
   5   3   0          0.83          0.82         0.66 o
   6   3   0         59.86         52.28         4.26 o
   7   3   0          0.10          0.45         1.31 o
  -6   4   0         40.42         43.87         3.85 o
  -5   4   0         30.95         30.27         3.30 o
  -4   4   0        105.26        103.56         3.15 o
  -3   4   0         70.34         61.52         2.15 o
  -2   4   0        672.04        725.42         8.38 o
  -1   4   0        698.47        770.25         8.54 o
   0   4   0       1581.81       2163.55        13.95 o
   1   4   0        802.14        904.75         7.99 o
   2   4   0       1458.19       1659.57        11.47 o
   3   4   0        388.27        407.18         8.51 o
   4   4   0        436.10        486.95         7.45 o
   5   4   0        238.94        230.74         5.19 o
   6   4   0         54.44         51.47         4.19 o
   7   4   0         61.97         60.58         4.98 o
  -6   5   0         67.22         70.74         5.13 o
  -5   5   0         31.32         29.19         3.55 o
  -4   5   0         45.30         53.42         3.97 o
  -3   5   0          1.76          2.39         1.21 o
  -2   5   0          4.62          3.26         0.75 o
  -1   5   0         18.65         19.75         1.51 o
   0   5   0        122.45        140.86         2.49 o
   1   5   0         34.20         33.12         1.24 o
   2   5   0          3.66          2.54         0.72 o
   3   5   0          0.98          0.75         0.68 o
   4   5   0         10.17          7.44         1.18 o
   5   5   0         20.48         22.26         1.98 o
   6   5   0          2.46          0.54         1.39 o
   7   5   0          0.41          0.00         1.45 o
  -5   6   0         20.06         20.96         3.44 o
  -4   6   0         19.84         18.35         3.00 o
  -3   6   0          6.65          8.78         2.04 o
  -2   6   0         82.23         76.34         4.40 o
  -1   6   0         58.02         68.17         2.76 o
   0   6   0          0.62          0.00         0.72 o
   1   6   0         17.79         19.36         2.28 o
   2   6   0         16.07         14.52         2.36 o
   3   6   0         51.20         54.50         3.80 o
   4   6   0          5.10          5.52         1.39 o
   5   6   0          8.35          8.14         1.44 o
   6   6   0          2.83          0.82         1.46 o
  -4   7   0          3.99          4.10         1.74 o
  -3   7   0          0.62          0.37         0.98 o
  -2   7   0         44.29         42.07         2.42 o
  -1   7   0         12.17          8.32         1.32 o
   0   7   0         10.08          6.13         1.16 o
   1   7   0         55.34         54.69         4.15 o
   2   7   0        222.99        226.06         8.39 o
   3   7   0        209.17        211.33         8.25 o
   4   7   0        206.46        211.22         8.45 o
   5   7   0         23.71         25.44         3.55 o
  -2   8   0          0.48          0.19         0.86 o
  -1   8   0         22.67         27.78         3.44 o
   0   8   0         20.71         21.50         3.21 o
   1   8   0          0.41          1.10         1.28 o
   2   8   0         33.98         33.03         4.04 o
   3   8   0         26.04         24.60         3.73 o
   4   8   0         73.63         80.61         5.53 o
  -3  -8   1          0.17          0.00         1.04 o
  -2  -8   1         19.03         16.46         3.10 o
  -1  -8   1          0.03          0.00         1.04 o
   0  -8   1          7.84          9.17         2.28 o
   1  -8   1          8.62          7.17         2.16 o
   2  -8   1          0.00          0.00         1.08 o
  -5  -7   1         87.58         96.75         5.82 o
  -4  -7   1         12.50         12.52         2.59 o
  -3  -7   1         91.71         87.91         5.38 o
  -2  -7   1         78.08         65.70         4.58 o
  -1  -7   1        212.81        200.58         7.89 o
   0  -7   1        230.07        261.07         5.93 o
   1  -7   1        223.62        213.32         5.79 o
   2  -7   1         16.98         11.87         1.66 o
   3  -7   1        177.86        200.17         8.29 o
   4  -7   1          2.15          0.00         1.19 o
  -6  -6   1         22.83         27.32         3.65 o
  -5  -6   1          6.96          6.84         1.89 o
  -4  -6   1          4.98          5.67         1.70 o
  -3  -6   1          7.55          7.50         1.91 o
  -2  -6   1         58.25         58.72         3.97 o
  -1  -6   1        140.72        152.52         3.99 o
   0  -6   1          5.10          4.67         0.94 o
   1  -6   1        135.95        150.83         4.21 o
   2  -6   1          0.01          1.02         0.65 o
   3  -6   1          2.09          1.42         1.04 o
   4  -6   1          8.71         11.75         2.53 o
   5  -6   1         13.23          9.24         2.37 o
  -6  -5   1          5.13          5.67         1.92 o
  -5  -5   1          5.56          4.66         1.16 o
  -4  -5   1          4.16          3.14         0.93 o
  -3  -5   1         60.70         65.07         2.62 o
  -2  -5   1          9.68         10.99         0.92 o
  -1  -5   1         42.83         39.86         1.86 o
   0  -5   1          0.92          0.00         0.44 o
   1  -5   1        143.46        143.93         3.72 o
   2  -5   1          0.94          1.38         0.66 o
   3  -5   1        166.30        164.26         4.14 o
   4  -5   1         12.14         13.55         2.49 o
   5  -5   1         21.32         15.09         2.79 o
   6  -5   1         15.93         18.09         3.30 o
  -7  -4   1         16.49         18.30         3.35 o
  -6  -4   1         12.38         15.66         2.89 o
  -5  -4   1          3.30          4.14         1.04 o
  -4  -4   1          4.02          3.77         1.45 o
  -3  -4   1        187.96        180.07         2.96 o
  -2  -4   1         32.05         36.05         1.28 o
  -1  -4   1          5.02          7.75         0.68 o
   0  -4   1         53.86         60.90         1.53 o
   1  -4   1          0.72          1.62         0.32 o
   2  -4   1        640.71        729.08         8.70 o
   3  -4   1         29.00         26.49         2.50 o
   4  -4   1        208.30        220.86         7.63 o
   5  -4   1          4.87          3.79         1.31 o
   6  -4   1         15.43         13.70         2.61 o
  -7  -3   1          2.28          2.71         1.77 o
  -6  -3   1          0.43          0.00         1.21 o
  -5  -3   1          7.08          6.64         1.12 o
  -4  -3   1          3.01          3.21         0.62 o
  -3  -3   1         38.89         38.77         1.31 o
  -2  -3   1          4.25          2.50         0.60 o
  -1  -3   1         26.68         31.66         1.02 o
   0  -3   1        483.12        651.93         6.07 o
   1  -3   1          1.36          0.00         0.35 o
   2  -3   1        116.08        131.74         3.27 o
   3  -3   1          4.55          4.75         0.55 o
   4  -3   1        127.80        128.46         5.08 o
   5  -3   1          0.00          0.00         0.49 o
   6  -3   1         57.09         51.18         2.57 o
   7  -3   1          0.64          0.27         0.98 o
  -7  -2   1          1.29          1.77         1.54 o
  -6  -2   1          0.00          0.89         1.27 o
  -5  -2   1         54.19         50.86         2.34 o
  -4  -2   1         10.98         10.60         0.89 o
  -3  -2   1          0.27          0.26         0.31 o
  -2  -2   1         15.18         12.16         0.71 o
  -1  -2   1        650.53        704.21         5.33 o
   0  -2   1        732.22        882.56         6.12 o
   1  -2   1        444.80        457.78        10.29 o
   2  -2   1        144.68        151.17         2.05 o
   3  -2   1         91.26         78.53         2.24 o
   4  -2   1          7.56          8.58         1.08 o
   5  -2   1         26.21         26.02         1.74 o
   6  -2   1          5.40          6.33         1.31 o
   7  -2   1          0.30          0.67         0.67 o
  -7  -1   1         10.43         12.39         2.62 o
  -6  -1   1         34.38         34.58         1.89 o
  -5  -1   1          7.07          6.99         0.99 o
  -4  -1   1        433.22        469.68         4.47 o
  -3  -1   1        475.12        529.25         4.60 o
  -2  -1   1       2568.70       2749.88        16.21 o
  -1  -1   1       1618.16       1570.26         9.55 o
   0  -1   1         21.40         25.59         0.62 o
   1  -1   1       1584.61       1494.73        12.99 o
   2  -1   1        224.76        220.35         3.24 o
   3  -1   1          8.65          6.99         0.81 o
   4  -1   1          1.15          1.18         0.56 o
   5  -1   1         32.76         32.90         1.89 o
   6  -1   1          5.85          8.45         1.78 o
   7  -1   1          0.51          1.92         0.80 o
  -7   0   1          0.79          0.45         0.61 o
  -6   0   1         24.32         25.83         3.10 o
  -5   0   1         14.06         12.14         1.34 o
  -4   0   1          4.98          4.64         1.69 o
  -3   0   1        123.30        126.37         1.74 o
  -2   0   1        418.42        449.09         3.61 o
  -1   0   1        172.35        165.62         1.95 o
   0   0   1       1698.26       1877.19        19.41 o
   1   0   1        123.99        108.15         2.18 o
   2   0   1       7609.84       7673.42        51.85 o
   3   0   1         31.01         27.97         1.31 o
   4   0   1       2618.31       2853.09        32.73 o
   5   0   1         80.40         74.50         3.24 o
   6   0   1        889.36        964.54        11.93 o
   7   0   1          2.44          3.13         0.84 o
   8   0   1        143.22        135.45         7.13 o
  -7   1   1          0.55          0.00         0.61 o
  -6   1   1          0.81          0.63         0.55 o
  -5   1   1         30.41         29.20         1.78 o
  -4   1   1        166.95        159.27         3.68 o
  -3   1   1        471.57        470.23         6.04 o
  -2   1   1        512.90        482.46        14.81 o
  -1   1   1          3.39          2.06         0.38 o
   1   1   1        163.85        142.71         3.04 o
   2   1   1       2753.03       2976.41        21.30 o
   3   1   1        230.32        225.44         3.48 o
   4   1   1        997.23       1064.81        26.44 o
   5   1   1          2.16          1.51         0.61 o
   6   1   1        113.06        100.36         3.53 o
   7   1   1          0.31          0.00         0.98 o
  -7   2   1          5.38          2.29         1.37 o
  -6   2   1         66.76         74.83         3.13 o
  -5   2   1          6.62          6.26         1.09 o
  -4   2   1        189.72        186.81         4.13 o
  -3   2   1         36.98         35.73         2.11 o
  -2   2   1       1005.60        999.82         8.42 o
  -1   2   1          0.01          0.00         0.34 o
   0   2   1        634.39        710.21         8.69 o
   1   2   1        165.07        161.53         3.62 o
   2   2   1        272.48        239.03         5.28 o
   3   2   1         77.77         68.23         1.42 o
   4   2   1          0.74          1.10         0.39 o
   5   2   1          0.40          0.00         0.48 o
   6   2   1          9.96          6.95         1.97 o
   7   2   1          0.19          0.00         0.98 o
   8   2   1          7.35          3.09         1.70 o
  -7   3   1          3.06          3.39         1.89 o
  -6   3   1          3.65          0.75         1.03 o
  -5   3   1         23.18         22.23         1.81 o
  -4   3   1         37.75         37.43         2.86 o
  -3   3   1        273.20        263.15         3.19 o
  -2   3   1        360.68        373.07         4.80 o
  -1   3   1          2.31          1.53         0.54 o
   0   3   1       1504.04       1863.11        22.78 o
   1   3   1         21.72         19.29         0.84 o
   2   3   1         13.29          9.47         1.28 o
   3   3   1          2.15          3.40         1.15 o
   4   3   1          1.80          1.30         0.62 o
   5   3   1         18.62         15.93         1.52 o
   6   3   1         12.98         12.94         2.53 o
   7   3   1          0.12          0.00         1.06 o
  -6   4   1          9.95         10.72         2.33 o
  -5   4   1         65.67         69.30         2.86 o
  -4   4   1          1.20          0.89         0.59 o
  -3   4   1         37.34         38.34         2.89 o
  -2   4   1         12.61          9.31         0.99 o
  -1   4   1         45.06         43.84         2.00 o
   0   4   1        338.42        433.49         4.51 o
   1   4   1          2.64          2.12         0.40 o
   2   4   1        216.32        244.17         2.96 o
   3   4   1          0.01          0.00         0.44 o
   4   4   1        345.72        378.59         6.50 o
   5   4   1         56.41         45.99         4.86 o
   6   4   1        194.83        176.09         7.47 o
   7   4   1         29.84         26.60         3.91 o
  -6   5   1         92.35         95.38         5.92 o
  -5   5   1          5.41          7.50         2.03 o
  -4   5   1        105.80         96.96         5.28 o
  -3   5   1        101.93        100.78         4.94 o
  -2   5   1        108.87        120.47         4.20 o
  -1   5   1        162.75        171.81         3.86 o
   0   5   1        210.54        241.20         3.50 o
   1   5   1        162.42        168.04         2.78 o
   2   5   1         44.96         46.66         4.61 o
   3   5   1         12.45          8.59         1.17 o
   4   5   1         18.64         19.89         1.77 o
   5   5   1         25.13         25.96         2.11 o
   6   5   1          7.50          4.26         1.74 o
   7   5   1         11.40          9.30         2.56 o
  -5   6   1          0.12          0.39         1.10 o
  -4   6   1         31.99         29.30         3.50 o
  -3   6   1         32.09         29.15         3.21 o
  -2   6   1         59.72         53.68         2.43 o
  -1   6   1         22.17         22.24         1.74 o
   0   6   1         13.73         17.61         1.50 o
   1   6   1         11.96         11.32         2.09 o
   2   6   1          9.08          7.95         1.16 o
   3   6   1        123.84        115.04         3.63 o
   4   6   1          7.92          8.49         1.82 o
   5   6   1          0.00          0.23         0.71 o
   6   6   1          6.02          7.47         1.44 o
  -4   7   1         17.55         22.31         3.33 o
  -3   7   1         16.06         15.69         2.73 o
  -2   7   1         25.35         23.12         1.95 o
   0   7   1          2.27          0.00         0.92 o
   1   7   1         84.32         82.72         4.89 o
   2   7   1          0.14          1.68         1.13 o
   3   7   1         30.46         32.15         3.61 o
   4   7   1         28.28         24.17         3.27 o
   5   7   1         85.91         89.09         5.40 o
  -3   8   1         13.39         15.34         2.97 o
  -2   8   1          0.36          0.69         1.03 o
  -1   8   1          5.91          6.71         1.88 o
   0   8   1          3.48          3.19         1.40 o
   1   8   1          5.19          5.31         1.85 o
   2   8   1          0.33          1.27         1.19 o
   3   8   1         14.67         12.03         2.71 o
   4   8   1         16.07         14.11         2.89 o
   0   9   1         10.20          9.78         2.42 o
   1   9   1         11.21         10.88         2.74 o
  -2  -8   2          0.69          1.73         1.28 o
  -1  -8   2         49.58         47.51         4.68 o
   0  -8   2         34.45         44.08         4.53 o
   1  -8   2          8.05          5.29         1.97 o
  -4  -7   2         17.40         17.88         2.95 o
  -3  -7   2          3.21          2.46         1.40 o
  -2  -7   2         68.50         63.21         4.56 o
  -1  -7   2          7.46          3.21         1.48 o
   0  -7   2        180.71        227.39         5.69 o
   1  -7   2         15.78         10.61         1.58 o
   2  -7   2        199.51        219.88         5.77 o
   3  -7   2         11.14          7.93         2.31 o
  -5  -6   2          9.66          9.93         2.28 o
  -4  -6   2         29.66         26.72         3.31 o
  -3  -6   2        104.49        107.25         5.53 o
  -2  -6   2          1.27          0.79         1.03 o
  -1  -6   2          3.99          2.43         0.78 o
   0  -6   2         23.81         18.97         2.62 o
   1  -6   2         53.19         48.92         2.52 o
   2  -6   2        201.03        203.75         5.19 o
   3  -6   2        149.62        157.56         7.14 o
   4  -6   2         66.00         73.35         5.08 o
  -6  -5   2          6.73          4.41         2.07 o
  -5  -5   2         10.15         10.21         1.53 o
  -4  -5   2          2.44          1.93         1.03 o
  -3  -5   2        232.60        235.89         7.65 o
  -2  -5   2          2.12          1.73         0.56 o
  -1  -5   2        127.97        134.77         5.35 o
   0  -5   2        257.28        172.02         5.62 o
   1  -5   2         88.21         90.91         3.28 o
   2  -5   2         36.50         34.64         1.98 o
   3  -5   2         14.96         13.86         1.46 o
   4  -5   2         29.55         27.03         3.34 o
   5  -5   2          5.39          7.35         2.09 o
   6  -5   2         11.11         10.60         2.58 o
  -6  -4   2         12.81         13.27         2.80 o
  -5  -4   2         17.77         17.17         1.76 o
  -4  -4   2          0.71          1.00         0.67 o
  -3  -4   2         51.20         43.30         1.66 o
  -2  -4   2          2.32          3.90         0.72 o
  -1  -4   2        120.64        127.01         2.26 o
   0  -4   2         33.24         37.21         1.78 o
   1  -4   2        100.36        101.98         2.95 o
   2  -4   2         28.99         28.37         1.63 o
   3  -4   2         52.08         48.46         2.75 o
   4  -4   2         13.45         14.61         2.39 o
   5  -4   2          0.12          0.25         0.70 o
   6  -4   2         24.59         25.54         3.41 o
  -7  -3   2          1.12          0.12         1.21 o
  -6  -3   2         30.07         26.87         3.41 o
  -5  -3   2          0.33          0.00         1.04 o
  -4  -3   2          0.00          0.19         0.40 o
  -3  -3   2        345.36        375.36         4.55 o
  -2  -3   2         30.14         25.62         1.07 o
  -1  -3   2       1369.54       1552.23        10.54 o
   0  -3   2        113.53        133.42         2.95 o
   1  -3   2       1571.77       1762.99        32.83 o
   2  -3   2         63.55         73.53         1.45 o
   3  -3   2        384.44        419.37         4.44 o
   4  -3   2        111.25        111.30         3.03 o
   5  -3   2        331.39        370.19        10.36 o
   6  -3   2         84.02         77.21         4.88 o
   7  -3   2         56.33         62.98         4.79 o
  -7  -2   2         24.42         23.01         3.52 o
  -6  -2   2         13.89         11.69         2.43 o
  -5  -2   2         17.80         18.51         1.71 o
  -4  -2   2         11.71         12.15         0.96 o
  -3  -2   2          8.65          9.64         0.81 o
  -2  -2   2         19.99         15.46         1.27 o
  -1  -2   2         37.22         34.48         1.25 o
   0  -2   2        278.45        340.40         3.05 o
   1  -2   2          9.34          8.87         0.81 o
   2  -2   2          0.25          0.16         0.24 o
   3  -2   2         18.82         17.77         1.18 o
   4  -2   2         27.12         27.00         1.58 o
   5  -2   2         14.38         12.20         1.38 o
   6  -2   2          5.05          5.65         1.66 o
   7  -2   2          2.09          1.16         0.77 o
  -7  -1   2         83.49         69.07         5.01 o
  -6  -1   2          6.16          4.70         1.17 o
  -5  -1   2         92.46         79.94         3.05 o
  -4  -1   2         93.78         98.28         4.02 o
  -3  -1   2        151.12        148.81         2.88 o
  -2  -1   2        112.00        114.86         3.83 o
  -1  -1   2        763.80        774.65         8.51 o
   0  -1   2        215.49        246.60         3.20 o
   1  -1   2         92.34         87.80         1.29 o
   2  -1   2        142.86        127.72         2.40 o
   3  -1   2        173.39        179.31         6.26 o
   4  -1   2          0.68          0.56         0.42 o
   5  -1   2          3.08          1.79         0.77 o
   6  -1   2         18.23         17.60         3.97 o
   7  -1   2          3.24          3.55         1.08 o
  -7   0   2          5.06          5.48         1.11 o
  -6   0   2         23.57         23.39         1.84 o
  -5   0   2         26.21         23.35         1.62 o
  -4   0   2         12.69          8.79         1.00 o
  -3   0   2        104.53         96.13         1.55 o
  -2   0   2          8.52          6.27         0.44 o
  -1   0   2         25.70         20.10         0.68 o
   0   0   2        148.72        147.59         3.06 o
   1   0   2         30.68         28.45         1.36 o
   2   0   2        393.54        371.57         6.58 o
   3   0   2         33.49         29.04         2.48 o
   4   0   2        411.06        418.83        11.61 o
   5   0   2          0.95          1.09         0.61 o
   6   0   2        182.76        190.46         4.77 o
   7   0   2         11.64          8.68         1.40 o
   8   0   2        187.85        193.75         8.57 o
  -7   1   2          1.58          2.56         1.18 o
  -6   1   2          5.86          6.10         1.76 o
  -5   1   2         18.00         16.71         1.56 o
  -4   1   2        107.70        107.45         3.05 o
  -3   1   2         58.44         58.64         2.46 o
  -2   1   2        170.13        168.11         3.02 o
  -1   1   2       3625.00       3453.15        34.13 o
   0   1   2       1562.51       1701.96        18.09 o
   1   1   2       2942.59       2895.26        51.52 o
   2   1   2        451.38        474.97         4.88 o
   3   1   2        719.93        725.35         8.98 o
   4   1   2       1514.35       1681.09        14.89 o
   5   1   2        175.72        174.07         3.91 o
   6   1   2       1133.15       1227.25        13.56 o
   7   1   2         79.99         85.89         5.43 o
   8   1   2        327.59        314.35        11.51 o
  -7   2   2        194.56        193.59         5.59 o
  -6   2   2          0.00          0.07         0.63 o
  -5   2   2        375.57        378.72         6.78 o
  -4   2   2          4.90          3.74         0.84 o
  -3   2   2         57.55         58.52         2.12 o
  -2   2   2         10.66         12.05         1.79 o
  -1   2   2         22.15         24.68         1.55 o
   0   2   2       1643.67       1907.54        19.94 o
   1   2   2         15.86         19.14         0.82 o
   2   2   2          5.00          2.67         0.81 o
   3   2   2        279.58        289.89         3.61 o
   4   2   2          3.91          3.49         0.59 o
   5   2   2          1.59          1.21         1.04 o
   6   2   2          6.56          7.46         2.04 o
   7   2   2          6.04          3.92         1.76 o
   8   2   2          3.09          3.52         1.91 o
  -7   3   2         15.04         12.32         1.72 o
  -6   3   2         60.77         63.46         3.00 o
  -5   3   2          0.28          1.28         0.65 o
  -4   3   2        175.73        176.21         4.22 o
  -3   3   2          9.90          7.83         0.61 o
  -2   3   2        232.56        221.18         5.82 o
  -1   3   2        222.31        229.88         5.29 o
   0   3   2        578.23        684.67         9.29 o
   1   3   2         46.57         46.76         1.23 o
   2   3   2         51.55         44.90         2.43 o
   3   3   2          3.89          2.00         1.03 o
   4   3   2          5.44          4.38         1.34 o
   5   3   2         57.67         62.73         4.13 o
   6   3   2          0.99          2.15         1.33 o
   7   3   2          0.03          0.00         1.12 o
   8   3   2          0.91          0.00         1.04 o
  -6   4   2          0.05          0.00         0.68 o
  -5   4   2         18.24         16.31         2.79 o
  -4   4   2        107.64        110.13         5.16 o
  -3   4   2          0.06          0.00         0.63 o
  -2   4   2        279.42        271.40         4.49 o
  -1   4   2         60.29         54.38         2.74 o
   0   4   2          2.95          2.30         0.52 o
   1   4   2         13.27         10.63         0.79 o
   2   4   2         35.34         28.40         2.06 o
   3   4   2        100.50         98.51         4.22 o
   4   4   2         24.90         24.01         2.58 o
   5   4   2          3.29          2.09         0.77 o
   6   4   2         57.04         65.04         4.62 o
   7   4   2          0.10          0.00         1.16 o
  -6   5   2          3.24          4.20         1.73 o
  -5   5   2        174.08        195.72         7.98 o
  -4   5   2          2.68          2.61         1.30 o
  -3   5   2         42.88         47.61         3.40 o
  -2   5   2          5.04          4.47         1.77 o
  -1   5   2         13.01         14.24         1.27 o
   0   5   2         25.04         31.03         1.27 o
   1   5   2          0.62          0.90         0.41 o
   2   5   2         26.16         26.82         2.16 o
   3   5   2         53.95         49.10         3.19 o
   4   5   2         89.62         89.16         3.22 o
   5   5   2          0.48          0.76         1.60 o
   6   5   2         28.34         30.30         2.40 o
   7   5   2          3.89          3.30         1.88 o
  -5   6   2        344.70        409.12        12.45 o
  -4   6   2        132.11        134.55         6.53 o
  -3   6   2        502.95        582.78        13.37 o
  -2   6   2        175.74        175.83         4.29 o
  -1   6   2         80.14         39.24         2.76 o
   0   6   2        232.85        276.09         4.14 o
   1   6   2         15.47         16.49         2.21 o
   2   6   2        179.20        185.40         4.50 o
   3   6   2          8.30          7.98         1.22 o
   4   6   2         18.32         20.15         1.89 o
   5   6   2         25.17         20.79         2.07 o
   6   6   2          3.10          0.76         1.69 o
  -4   7   2         10.75         11.62         2.61 o
  -3   7   2          0.00          0.00         0.89 o
  -2   7   2         59.04         59.17         2.72 o
  -1   7   2          2.19          0.77         0.53 o
   0   7   2         20.20         27.30         3.12 o
   1   7   2          1.26          1.70         1.16 o
   2   7   2        138.03        120.28         5.98 o
   3   7   2         11.45         13.29         2.46 o
   4   7   2         91.93         88.38         3.54 o
   5   7   2         47.96         44.86         2.97 o
  -3   8   2         10.41          9.47         2.33 o
  -2   8   2          4.89          5.26         1.77 o
  -1   8   2          0.29          0.00         0.88 o
   0   8   2          8.62          9.35         2.15 o
   1   8   2          3.01          4.89         1.70 o
   2   8   2         12.39          8.54         2.18 o
   3   8   2          0.06          0.00         0.95 o
   4   8   2          0.27          0.81         1.03 o
   0   9   2         22.82         42.61         4.43 o
   1   9   2         16.36         17.04         3.06 o
   2   9   2          6.55          5.41         2.03 o
  -1  -8   3          5.03          4.49         2.04 o
   0  -8   3         37.17         36.50         4.31 o
  -4  -7   3          1.12          0.16         1.04 o
  -3  -7   3         44.77         47.58         4.55 o
  -2  -7   3          5.20          2.85         1.45 o
  -1  -7   3          3.38          1.48         1.45 o
   0  -7   3         22.78         21.32         3.16 o
   1  -7   3          8.80          8.21         1.76 o
   2  -7   3         34.71         39.29         3.03 o
   3  -7   3          1.24          2.61         1.49 o
  -5  -6   3         23.46         27.55         3.43 o
  -4  -6   3         71.75         76.46         5.00 o
  -3  -6   3         30.10         26.53         3.34 o
  -2  -6   3        268.47        282.03         9.33 o
  -1  -6   3        191.72        184.94         4.78 o
   0  -6   3        128.52        144.71         5.15 o
   1  -6   3        109.92         99.71         3.63 o
   2  -6   3        144.58        156.35         4.63 o
   3  -6   3        106.07        112.91         3.93 o
   4  -6   3          0.05          0.67         1.25 o
  -6  -5   3         71.21         79.19         5.20 o
  -5  -5   3        137.41        149.61         6.50 o
  -4  -5   3         72.49         66.96         4.34 o
  -3  -5   3          3.55          3.10         1.28 o
  -2  -5   3          0.08          0.35         1.04 o
  -1  -5   3          5.68          5.33         1.01 o
   0  -5   3        136.08        159.91         6.59 o
   1  -5   3         17.89         15.75         1.59 o
   2  -5   3          3.42          2.44         0.90 o
   3  -5   3         42.62         36.43         3.28 o
   4  -5   3         17.01         21.28         3.15 o
   5  -5   3          5.13          3.18         1.45 o
  -6  -4   3         33.28         36.37         3.92 o
  -5  -4   3         12.05         14.94         2.28 o
  -4  -4   3          1.77          1.92         0.76 o
  -3  -4   3        191.13        193.38         8.25 o
  -2  -4   3        113.93        119.67         2.51 o
  -1  -4   3        211.46        217.11         6.65 o
   0  -4   3        110.65        137.55         3.51 o
   1  -4   3         94.79         89.97         7.09 o
   2  -4   3        117.23        109.84         3.23 o
   3  -4   3         91.96         98.34         3.13 o
   4  -4   3         21.63         21.95         2.85 o
   5  -4   3          1.24          0.00         0.63 o
   6  -4   3         12.35         14.51         2.77 o
  -7  -3   3          0.42          0.00         1.18 o
  -6  -3   3          0.14          0.98         1.22 o
  -5  -3   3         29.58         27.00         3.03 o
  -4  -3   3         98.77         89.91         2.40 o
  -3  -3   3        137.87        143.77         2.83 o
  -2  -3   3         27.97         24.84         1.12 o
  -1  -3   3        361.63        329.59        13.20 o
   0  -3   3         10.44          7.52         0.96 o
   1  -3   3          1.38          3.30         1.15 o
   2  -3   3          0.02          0.31         0.54 o
   3  -3   3        237.37        246.70         4.53 o
   4  -3   3          1.78          0.54         0.72 o
   5  -3   3         65.02         58.87         4.10 o
   6  -3   3          0.30          0.00         0.75 o
   7  -3   3         86.06        102.50         6.13 o
  -7  -2   3          3.26          1.86         1.31 o
  -6  -2   3         17.93         17.68         2.88 o
  -5  -2   3          9.64         11.83         1.48 o
  -4  -2   3          2.08          1.19         0.50 o
  -3  -2   3        600.79        637.26         6.40 o
  -2  -2   3         37.28         36.98         1.55 o
  -1  -2   3        514.14        551.31         5.91 o
   0  -2   3        251.02        307.16         4.53 o
   1  -2   3        283.84        291.06         4.37 o
   2  -2   3          2.60          2.10         0.42 o
   3  -2   3        146.63        145.11         4.59 o
   4  -2   3         21.13         22.57         1.53 o
   5  -2   3          0.64          0.41         0.49 o
   6  -2   3         83.70         86.30         3.24 o
   7  -2   3          6.14          3.59         1.48 o
  -7  -1   3        122.14        123.59         6.58 o
  -6  -1   3          7.11          4.66         1.13 o
  -4  -1   3         53.26         52.93         2.11 o
  -3  -1   3        331.96        342.23         4.11 o
  -2  -1   3          0.00          0.12         0.29 o
  -1  -1   3         13.55         11.00         0.66 o
   0  -1   3         69.19         67.86         2.18 o
   1  -1   3          9.40          9.71         0.56 o
   2  -1   3         34.52         32.97         1.92 o
   3  -1   3         25.03         23.86         1.31 o
   4  -1   3         38.32         31.10         1.66 o
   5  -1   3          2.58          0.78         0.59 o
   6  -1   3         15.47         14.67         1.60 o
   7  -1   3          1.24          0.90         0.77 o
  -7   0   3          1.78          2.24         0.84 o
  -6   0   3         13.97         15.54         1.60 o
  -5   0   3          3.80          2.38         0.92 o
  -4   0   3         28.85         25.78         1.55 o
  -3   0   3        786.80        849.73         9.67 o
  -2   0   3         50.48         45.46         1.90 o
  -1   0   3        656.98        667.08         6.73 o
   0   0   3        182.81        183.49         4.07 o
   1   0   3        979.81        970.27        12.12 o
   2   0   3        672.38        720.05        10.17 o
   3   0   3        439.13        474.74         5.92 o
   4   0   3         45.85         45.27         1.93 o
   5   0   3        302.08        318.86         5.76 o
   6   0   3         13.00         11.33         1.46 o
   7   0   3         22.94         22.75         3.21 o
   8   0   3         23.38         27.44         3.85 o
  -7   1   3          0.76          1.02         0.77 o
  -6   1   3         18.09         19.61         1.83 o
  -5   1   3         32.34         25.85         1.79 o
  -4   1   3         20.50         17.47         1.36 o
  -3   1   3          7.53          7.12         0.87 o
  -2   1   3          6.90          6.30         0.72 o
  -1   1   3          0.59          0.64         0.43 o
   0   1   3        646.48        664.60         9.10 o
   1   1   3        653.08        655.23         6.28 o
   2   1   3         22.34         22.14         0.99 o
   3   1   3        301.16        307.76         4.37 o
   4   1   3          3.91          4.60         0.86 o
   5   1   3        468.62        500.34         7.21 o
   6   1   3        134.78        139.55         6.23 o
   7   1   3        132.83        142.41         7.04 o
   8   1   3        193.54        213.13         9.27 o
  -7   2   3        121.34        118.39         4.10 o
  -6   2   3          0.04          2.76         1.31 o
  -5   2   3        426.91        455.28         7.79 o
  -4   2   3        102.88        106.58         3.26 o
  -3   2   3       1538.86       1628.27        23.41 o
  -2   2   3        255.38        241.61         5.95 o
   0   2   3         17.43         12.52         0.85 o
   1   2   3        747.30        753.60         7.00 o
   2   2   3        986.26       1006.97         8.66 o
   3   2   3          2.19          1.87         0.40 o
   4   2   3        175.69        168.50         4.13 o
   5   2   3        113.23        106.12         5.14 o
   6   2   3          1.15          1.60         1.27 o
   7   2   3          0.75          1.61         1.33 o
   8   2   3         91.10         77.80         5.90 o
  -7   3   3         28.46         26.81         3.44 o
  -6   3   3         35.64         37.37         4.59 o
  -5   3   3         96.95         88.40         3.33 o
  -4   3   3          0.20          0.08         0.44 o
  -3   3   3        359.25        396.13         9.13 o
  -2   3   3         42.98         34.73         2.34 o
  -1   3   3         51.64         51.44         2.50 o
   0   3   3         46.83         50.31         2.07 o
   1   3   3         47.25         47.44         1.13 o
   2   3   3          5.36          7.02         1.31 o
   3   3   3          2.01          1.68         0.89 o
   4   3   3         33.75         37.78         2.83 o
   5   3   3          8.41          5.93         1.74 o
   6   3   3         10.30          9.04         2.21 o
   7   3   3          0.42          1.89         1.31 o
   8   3   3          0.09          0.04         1.22 o
  -6   4   3         16.01         16.39         2.20 o
  -5   4   3         11.65         14.24         2.52 o
  -4   4   3         71.26         77.52         4.43 o
  -3   4   3          0.85          0.61         0.64 o
  -2   4   3         11.18         13.93         1.83 o
  -1   4   3         54.36         54.96         2.79 o
   0   4   3          0.00          0.24         0.43 o
   1   4   3         14.81         15.96         1.59 o
   2   4   3          0.44          0.00         0.51 o
   3   4   3         52.85         50.79         3.12 o
   4   4   3         22.37         21.43         2.52 o
   5   4   3          6.75          8.38         1.91 o
   6   4   3         12.14         12.42         2.59 o
   7   4   3          0.72          0.00         1.00 o
  -6   5   3         34.87         40.87         4.40 o
  -5   5   3          0.00          0.43         0.97 o
  -4   5   3         23.75         19.10         2.71 o
  -3   5   3        100.91         98.34         4.85 o
  -2   5   3          4.30          3.38         0.75 o
  -1   5   3          0.17          0.04         0.52 o
   0   5   3         55.89         61.87         2.11 o
   1   5   3         24.04         23.92         1.24 o
   2   5   3          0.59          0.10         0.60 o
   3   5   3         33.61         27.58         2.65 o
   4   5   3         12.91         10.68         2.01 o
   5   5   3         10.80          6.41         1.64 o
   7   5   3         11.37          9.39         2.49 o
  -5   6   3        427.83        487.38        13.79 o
  -4   6   3        179.15        204.25         8.08 o
  -3   6   3        665.35        728.74        15.12 o
  -2   6   3        275.08        283.92         5.51 o
  -1   6   3       1110.77       1203.42        18.33 o
   0   6   3        713.28        885.40         9.21 o
   1   6   3        535.00        614.36        11.87 o
   2   6   3        311.02        319.88         8.28 o
   3   6   3        214.04        216.25         7.11 o
   4   6   3        201.95        213.46         7.49 o
   5   6   3         25.94         26.88         3.82 o
   6   6   3         40.86         43.79         3.03 o
  -4   7   3         26.91         30.15         3.71 o
  -3   7   3        142.30        135.66         6.44 o
  -2   7   3         36.53         29.15         3.06 o
  -1   7   3         85.87         85.93         3.15 o
   0   7   3          9.44          9.98         2.09 o
   1   7   3         20.34         16.33         2.59 o
   2   7   3         14.47         10.72         1.43 o
   3   7   3          4.53          3.99         0.98 o
   4   7   3          6.11          6.57         1.22 o
   5   7   3          4.38          5.82         2.62 o
   6   7   3         41.59         46.69         3.30 o
  -3   8   3          2.20          3.76         1.40 o
  -2   8   3          6.50          5.67         1.73 o
  -1   8   3          9.39          8.90         2.06 o
   0   8   3         42.17         44.87         3.79 o
   1   8   3         20.47         19.10         3.09 o
   2   8   3          2.53          1.63         1.18 o
   3   8   3          5.40          4.80         1.67 o
   4   8   3          1.44          1.95         1.33 o
   5   8   3          1.79          1.46         1.09 o
  -1   9   3          4.39          4.41         1.86 o
   0   9   3          1.51          0.92         1.28 o
   1   9   3          4.69          7.80         2.16 o
   2   9   3          0.13          0.57         1.22 o
   3   9   3          0.74          0.55         1.15 o
  -3  -7   4          3.13          2.09         1.37 o
  -2  -7   4         21.33         13.79         2.80 o
  -1  -7   4          7.60          7.75         2.37 o
   0  -7   4         47.52         48.78         2.78 o
   1  -7   4          2.99          1.69         0.96 o
   2  -7   4          4.43          4.30         1.17 o
  -4  -6   4         39.79         36.59         3.88 o
  -3  -6   4          1.33          0.15         1.03 o
  -2  -6   4         25.79         21.72         3.10 o
  -1  -6   4         61.33         59.92         2.89 o
   0  -6   4         20.78         20.24         3.32 o
   1  -6   4         82.59         83.65         3.46 o
   2  -6   4         14.89         10.92         2.21 o
   3  -6   4         13.92         13.25         1.97 o
   4  -6   4         14.77         14.66         3.03 o
  -5  -5   4        211.07        251.51         8.80 o
  -4  -5   4        213.88        228.06         8.22 o
  -3  -5   4        185.90        190.89         7.32 o
  -2  -5   4        265.60        271.36        10.92 o
   0  -5   4        109.08        117.40         3.79 o
   1  -5   4          7.81          8.13         2.21 o
   2  -5   4          0.05          0.19         0.56 o
   3  -5   4         14.77         13.04         1.71 o
   4  -5   4          4.78          3.41         1.60 o
   5  -5   4          0.71          0.06         1.06 o
  -6  -4   4        121.99        113.56         5.98 o
  -5  -4   4        319.70        348.31         9.90 o
  -4  -4   4        521.32        600.50        14.89 o
  -3  -4   4        553.65        591.64         7.60 o
  -2  -4   4        595.27        609.08        27.29 o
  -1  -4   4         26.79         23.89         1.70 o
   0  -4   4        283.89        362.40         6.25 o
   1  -4   4          1.02          1.09         0.63 o
   2  -4   4          0.07          0.00         0.43 o
   3  -4   4          7.30          6.01         1.54 o
   4  -4   4          0.03          0.48         0.85 o
   5  -4   4          3.79          4.79         1.76 o
   6  -4   4          3.46          6.34         1.88 o
  -6  -3   4          3.44          5.05         1.71 o
  -5  -3   4         93.26         99.62         5.08 o
  -4  -3   4         16.36         14.57         1.21 o
  -3  -3   4          2.40          3.14         0.64 o
  -2  -3   4        201.31        225.20         5.13 o
  -1  -3   4          1.36          1.41         0.41 o
   0  -3   4         36.00         40.15         1.86 o
   1  -3   4         88.15         87.01         3.76 o
   2  -3   4         87.58         85.72         2.75 o
   3  -3   4         57.29         56.70         3.38 o
   4  -3   4          0.18          0.00         0.52 o
   5  -3   4          7.73          4.26         1.37 o
   6  -3   4          4.77          5.13         1.66 o
   7  -3   4          0.37          0.37         0.91 o
  -7  -2   4          6.20          5.41         1.95 o
  -6  -2   4          9.76         11.93         2.45 o
  -5  -2   4         37.63         36.17         2.18 o
  -4  -2   4          7.81          8.85         1.31 o
  -3  -2   4        250.44        261.17         6.77 o
  -2  -2   4        114.69        108.33         2.25 o
  -1  -2   4         37.15         30.76         1.12 o
   0  -2   4        382.71        474.34         6.25 o
   1  -2   4        107.19        109.12         1.75 o
   2  -2   4         23.55         22.14         0.89 o
   3  -2   4         14.20          9.27         0.94 o
   4  -2   4          4.54          4.54         1.33 o
   5  -2   4          7.83          5.61         1.49 o
   6  -2   4          1.34          1.39         1.00 o
   7  -2   4          0.18          0.83         0.95 o
  -7  -1   4         94.94        101.71         6.22 o
  -6  -1   4          4.72          0.53         2.92 o
  -5  -1   4        515.51        595.39         9.45 o
  -4  -1   4         59.74         63.51         1.90 o
  -3  -1   4        778.84        881.05         7.76 o
  -2  -1   4        255.61        287.56         4.72 o
  -1  -1   4       1467.46       1592.33        10.79 o
   0  -1   4          1.10          0.16         0.34 o
   1  -1   4        531.53        562.84         6.77 o
   2  -1   4         72.66         76.20         2.34 o
   3  -1   4        222.49        206.79         3.77 o
   4  -1   4          0.10          0.36         0.53 o
   5  -1   4          3.14          3.34         0.86 o
   6  -1   4          0.23          0.84         0.52 o
   7  -1   4          1.78          0.98         1.06 o
  -7   0   4         42.66         42.41         3.15 o
  -6   0   4         25.93         24.55         3.06 o
  -5   0   4        217.67        222.49         5.48 o
  -4   0   4         18.07         13.83         1.51 o
  -3   0   4        836.78        901.65        10.39 o
  -2   0   4         66.29         58.21         2.07 o
  -1   0   4        888.16        957.59        13.78 o
   0   0   4        380.93        411.15         7.32 o
   1   0   4        218.69        201.54         3.28 o
   2   0   4        118.14        123.09         2.70 o
   4   0   4          0.04          0.00         0.66 o
   5   0   4          0.01          0.00         0.54 o
   6   0   4          2.55          1.96         0.73 o
   7   0   4         98.09        104.21         5.92 o
   8   0   4          6.27          8.42         2.24 o
  -7   1   4          6.54          7.55         1.34 o
  -6   1   4         27.29         28.96         2.17 o
  -5   1   4         58.23         58.90         2.46 o
  -4   1   4          4.60          4.53         0.81 o
  -3   1   4        190.66        203.19         3.78 o
  -2   1   4          7.67          7.59         1.01 o
  -1   1   4          6.32          2.00         0.92 o
   0   1   4        221.90        224.64         5.08 o
   1   1   4         17.07         12.06         0.90 o
   2   1   4         32.31         25.27         1.19 o
   3   1   4        216.88        214.64         3.75 o
   4   1   4          0.49          1.21         0.49 o
   5   1   4          5.39          3.70         1.51 o
   6   1   4         40.19         40.86         3.50 o
   7   1   4          0.00          0.00         1.04 o
   8   1   4         10.68         11.87         2.95 o
  -7   2   4          2.64          1.95         0.92 o
  -6   2   4          0.37          0.47         0.78 o
  -5   2   4          2.62          2.99         0.95 o
  -4   2   4         22.02         22.04         1.60 o
  -3   2   4        124.40        116.80         2.95 o
  -2   2   4          0.27          0.54         0.49 o
  -1   2   4        244.53        236.26         5.97 o
   0   2   4         57.48         71.06         2.77 o
   1   2   4        630.93        657.83         7.67 o
   2   2   4          6.29          2.20         0.81 o
   3   2   4        345.29        327.49         4.41 o
   4   2   4         44.48         44.09         1.68 o
   5   2   4          0.92          0.09         0.83 o
   6   2   4          6.20          7.04         1.98 o
   7   2   4          2.14          0.79         1.37 o
   8   2   4         11.14         16.63         3.31 o
  -6   3   4         54.20         60.09         2.79 o
  -5   3   4         61.58         63.59         4.07 o
  -4   3   4         59.06         55.81         2.51 o
  -3   3   4         69.93         81.41         4.09 o
  -2   3   4        166.99        185.41         5.68 o
  -1   3   4       1396.35       1416.86        14.17 o
   0   3   4        125.94        135.88         3.00 o
   1   3   4       1236.18       1340.67        11.86 o
   2   3   4        536.55        550.02         7.54 o
   3   3   4        171.87        182.03         5.77 o
   4   3   4          0.08          0.03         0.81 o
   5   3   4         45.52         44.11         3.35 o
   6   3   4         83.90         87.03         5.26 o
   7   3   4         39.47         38.01         4.25 o
   8   3   4          3.82          0.00         1.40 o
  -6   4   4          0.16          1.16         1.10 o
  -5   4   4         26.31         22.08         3.09 o
  -4   4   4          1.92          0.45         0.81 o
  -3   4   4          2.47          2.19         1.06 o
  -2   4   4         28.76         26.84         2.28 o
  -1   4   4          0.30          1.27         0.63 o
   1   4   4         13.25         12.79         0.88 o
   2   4   4          3.88          2.17         0.40 o
   3   4   4         24.42         25.05         2.49 o
   4   4   4          1.63          0.54         0.75 o
   5   4   4          0.23          0.00         0.73 o
   6   4   4          4.85          5.47         1.82 o
   7   4   4          0.49          0.46         1.09 o
  -5   5   4         12.43         14.67         2.88 o
  -4   5   4          4.49          6.16         1.88 o
  -3   5   4         42.57         45.72         3.38 o
  -2   5   4          6.09          6.53         1.49 o
  -1   5   4          0.33          0.07         0.55 o
   0   5   4         40.54         42.29         2.40 o
   1   5   4          1.50          1.67         0.94 o
   2   5   4         91.43         86.47         4.20 o
   3   5   4          0.47          0.51         0.70 o
   4   5   4          3.20          3.86         1.37 o
   5   5   4         50.36         48.97         3.77 o
   6   5   4          5.74          8.22         2.15 o
   7   5   4          0.22          2.33         1.64 o
  -5   6   4          7.49          6.13         1.98 o
  -4   6   4          0.97          1.49         1.34 o
  -3   6   4        142.93        131.71         6.10 o
  -2   6   4         38.69         39.49         2.82 o
   0   6   4          4.34          4.28         1.13 o
   1   6   4        813.47        909.56        15.72 o
   2   6   4         96.08         96.14         4.67 o
   3   6   4        311.30        338.87         9.20 o
   4   6   4         91.79         95.01         5.05 o
   5   6   4        273.08        285.17         9.39 o
   6   6   4        115.29        124.01         6.71 o
  -4   7   4         12.62         12.93         2.70 o
  -3   7   4        218.64        238.41         8.68 o
  -2   7   4          0.43          0.34         0.89 o
  -1   7   4        457.18        490.48        10.16 o
   0   7   4         24.89         23.11         1.98 o
   1   7   4        632.90        754.79        14.52 o
   2   7   4         23.67         20.96         2.62 o
   3   7   4        499.02        598.26        13.39 o
   4   7   4         78.08         78.80         4.82 o
   5   7   4         68.49         64.12         3.28 o
   6   7   4         44.47         41.12         4.05 o
  -3   8   4         26.82         28.24         3.61 o
  -2   8   4          0.13          0.48         1.04 o
  -1   8   4          2.45          0.98         1.22 o
   0   8   4          0.75          3.85         1.58 o
   1   8   4          0.00          0.00         0.95 o
   2   8   4          0.01          0.00         1.04 o
   3   8   4         35.34         29.82         3.68 o
   4   8   4         11.84         14.45         1.97 o
   5   8   4          6.85          5.14         1.38 o
  -1   9   4          1.81          0.18         1.04 o
   0   9   4          3.55          5.82         2.00 o
   1   9   4          0.93          0.00         1.24 o
   2   9   4          6.25          6.25         2.10 o
   3   9   4          3.07          3.52         1.70 o
  -1  -7   5         29.51         37.01         4.25 o
   0  -7   5          0.99          1.15         0.85 o
   1  -7   5         32.96         42.29         2.93 o
  -3  -6   5          3.63          1.54         1.25 o
  -2  -6   5          8.65          5.35         1.77 o
  -1  -6   5         20.04         12.13         3.81 o
   0  -6   5          0.42          0.00         0.70 o
   1  -6   5          6.19          7.59         1.38 o
   2  -6   5          3.67          1.79         0.82 o
   3  -6   5         47.55         59.35         3.12 o
  -4  -5   5          0.23          0.72         1.01 o
  -3  -5   5        289.12        304.85         9.57 o
  -2  -5   5          0.10          1.15         0.63 o
  -1  -5   5        156.88        155.16        14.55 o
   0  -5   5         23.44         22.07         1.93 o
   1  -5   5        127.15        129.92         4.10 o
   2  -5   5         14.33         14.17         1.67 o
   3  -5   5         35.59         34.92         2.31 o
   4  -5   5          7.86          6.69         2.07 o
   5  -5   5          2.53          1.21         1.19 o
  -4  -4   5        304.34        307.71         9.05 o
  -3  -4   5        126.80        131.97         4.54 o
  -2  -4   5        650.19        392.46         9.57 o
  -1  -4   5        614.54        633.17         8.97 o
   0  -4   5        611.43        720.94         9.68 o
   1  -4   5        284.09        292.95         5.88 o
   2  -4   5        798.67        878.00        11.17 o
   3  -4   5         69.88         70.83         2.87 o
   4  -4   5        123.20        129.92         6.52 o
   5  -4   5          2.85          2.33         1.31 o
   6  -4   5         18.15         10.85         2.64 o
  -6  -3   5         13.84         19.55         3.19 o
  -5  -3   5          1.21          0.98         1.13 o
  -4  -3   5         97.39         89.52         3.20 o
  -3  -3   5        173.74        179.62         4.19 o
  -2  -3   5         62.87         66.56         1.99 o
  -1  -3   5        141.20        134.92         3.56 o
   0  -3   5         32.87         34.08         1.84 o
   1  -3   5         32.61         29.21         1.75 o
   2  -3   5         21.57         21.92         2.15 o
   3  -3   5         14.53          9.71         1.98 o
   4  -3   5          1.63          1.73         0.97 o
   5  -3   5          0.41          0.00         0.67 o
   6  -3   5          1.66          0.82         0.98 o
  -6  -2   5         43.60         37.65         3.86 o
  -5  -2   5         20.74         18.19         2.67 o
  -4  -2   5         59.12         66.64         2.16 o
  -3  -2   5         11.62         10.38         1.29 o
  -2  -2   5         44.77         46.83         1.73 o
  -1  -2   5          2.93          2.84         0.69 o
   0  -2   5          2.93          1.75         0.60 o
   1  -2   5         13.87         11.96         0.99 o
   2  -2   5        162.36        163.22         2.98 o
   3  -2   5          8.10          8.25         1.64 o
   4  -2   5         38.31         34.71         2.92 o
   5  -2   5         65.96         65.65         4.15 o
   6  -2   5         30.74         24.99         3.13 o
   7  -2   5          0.06          0.28         1.06 o
  -6  -1   5          0.14          0.09         0.77 o
  -5  -1   5          8.83          8.75         1.40 o
  -4  -1   5        135.36        130.16         3.95 o
  -3  -1   5         34.64         37.69         1.49 o
  -2  -1   5        144.88        133.78         2.59 o
  -1  -1   5        510.55        582.81         7.05 o
   0  -1   5          7.52         10.78         1.52 o
   1  -1   5        251.64        290.55         4.38 o
   2  -1   5          9.85          7.50         1.07 o
   3  -1   5          1.35          2.11         0.65 o
   4  -1   5          6.35          4.16         0.86 o
   5  -1   5         99.65        101.59         3.27 o
   6  -1   5          1.04          1.75         0.71 o
   7  -1   5         10.97          8.59         2.03 o
  -6   0   5         19.41         16.99         3.56 o
  -5   0   5          1.82          1.84         1.04 o
  -4   0   5        160.66        161.39         4.49 o
  -3   0   5        189.23        201.44         4.58 o
  -2   0   5        270.45        274.18         7.41 o
  -1   0   5        509.66        606.22        10.91 o
   0   0   5        561.13        651.40        10.60 o
   1   0   5       1008.13       1123.57        10.57 o
   2   0   5        372.82        393.90         5.43 o
   3   0   5        765.00        862.11         9.45 o
   5   0   5         92.09         83.46         4.57 o
   6   0   5         80.84         80.97         4.74 o
   7   0   5         33.18         41.88         4.10 o
  -6   1   5          0.02          0.00         0.67 o
  -5   1   5         39.51         38.17         3.45 o
  -4   1   5         60.14         59.56         2.76 o
  -3   1   5        139.50        128.55         3.65 o
  -2   1   5         45.29         40.41         2.85 o
  -1   1   5         43.75         44.61         2.65 o
   0   1   5         98.18         89.25         3.46 o
   1   1   5          2.72          0.99         0.52 o
   2   1   5          1.60          0.99         0.50 o
   3   1   5         37.59         38.82         1.67 o
   4   1   5         62.01         60.00         2.22 o
   5   1   5          6.69          5.45         2.86 o
   6   1   5         33.88         35.56         3.62 o
   7   1   5          3.58          5.28         1.98 o
   8   1   5         12.93         17.25         3.28 o
  -6   2   5         28.64         28.42         2.28 o
  -5   2   5         14.39         14.17         1.56 o
  -4   2   5         29.62         30.34         1.93 o
  -3   2   5         22.46         17.22         1.80 o
  -2   2   5         44.29         40.67         3.82 o
  -1   2   5         47.86         42.87         2.64 o
   0   2   5        552.35        613.21        10.17 o
   1   2   5         87.96         81.55         2.24 o
   2   2   5          0.24          0.00         0.35 o
   3   2   5         22.62         20.18         1.57 o
   4   2   5         12.33          9.39         1.01 o
   5   2   5         20.34         14.15         2.27 o
   6   2   5         30.52         29.67         3.44 o
   7   2   5         21.19         26.76         3.65 o
   8   2   5         12.02         13.94         3.10 o
  -6   3   5          1.99          2.93         0.84 o
  -5   3   5         28.53         30.42         2.64 o
  -4   3   5         32.39         24.94         2.38 o
  -3   3   5        236.56        227.23         7.87 o
  -2   3   5        104.51        100.78         3.46 o
  -1   3   5        535.89        558.01         7.93 o
   0   3   5        523.50        622.95        10.39 o
   1   3   5       1486.74       1631.41        19.05 o
   2   3   5        126.10        131.93         2.73 o
   3   3   5        809.80        872.02        18.88 o
   4   3   5        246.68        248.53         7.57 o
   5   3   5        352.87        378.74        10.26 o
   6   3   5         47.32         38.44         3.50 o
   7   3   5         18.77         13.03         2.85 o
  -6   4   5          8.37          8.57         1.84 o
  -5   4   5          3.41          2.19         1.02 o
  -2   4   5          7.83          6.25         1.62 o
  -1   4   5         11.53          4.31         1.37 o
   0   4   5        193.95        202.18         4.11 o
   1   4   5         25.24         35.62         1.58 o
   2   4   5          4.08          4.19         1.22 o
   3   4   5         69.29         76.58         4.10 o
   4   4   5         37.38         34.35         2.94 o
   5   4   5         48.77         42.90         3.49 o
   6   4   5         24.57         17.89         2.91 o
   7   4   5         16.11         13.00         2.89 o
  -5   5   5          5.12          5.20         1.77 o
  -4   5   5         16.29         13.96         2.56 o
  -3   5   5          0.74          2.80         1.25 o
  -2   5   5         59.24         63.61         3.76 o
  -1   5   5          4.08          3.24         1.09 o
   0   5   5         74.02         76.84         2.59 o
   1   5   5          6.03          5.37         0.66 o
   2   5   5         26.22         21.96         2.52 o
   3   5   5          0.87          1.01         0.91 o
   4   5   5         25.23         17.45         2.53 o
   5   5   5          0.14          0.00         0.72 o
   6   5   5          8.23          5.86         1.88 o
   7   5   5         27.63         37.17         4.41 o
  -5   6   5          8.53          8.10         2.15 o
  -4   6   5          1.71          3.82         1.40 o
  -3   6   5          6.00          7.35         1.97 o
  -2   6   5         22.07         18.98         2.48 o
  -1   6   5         49.77          9.68         1.61 o
   0   6   5         66.78         75.75         2.93 o
   1   6   5         11.24          6.02         1.45 o
   2   6   5         41.53         45.00         3.37 o
   3   6   5        140.53        146.81         6.16 o
   4   6   5          2.44          2.62         1.24 o
   5   6   5         22.65         19.38         3.01 o
   6   6   5         22.26         15.82         2.98 o
  -4   7   5          8.02          7.34         2.15 o
  -3   7   5         27.64         28.15         3.41 o
  -2   7   5         22.76         18.64         2.61 o
  -1   7   5        371.55        417.54        10.11 o
   0   7   5          2.07          1.79         1.15 o
   1   7   5        788.00        862.27        16.40 o
   2   7   5         35.62         42.87         3.43 o
   3   7   5        914.78       1044.98        19.10 o
   4   7   5          9.55          9.68         2.28 o
   5   7   5        621.35        722.93        16.64 o
   6   7   5          2.36          2.83         1.63 o
  -3   8   5         13.53         19.16         3.16 o
  -2   8   5          0.70          0.88         0.94 o
  -1   8   5         51.66         50.95         3.79 o
   0   8   5         16.93         19.00         2.92 o
   2   8   5          1.81          1.97         1.19 o
   3   8   5          7.50          9.51         2.03 o
   4   8   5          8.09         11.93         2.52 o
   5   8   5          8.14          7.45         1.52 o
   0   9   5         18.43         16.25         2.89 o
   1   9   5          5.29          3.80         1.74 o
   2   9   5          5.72          4.04         1.73 o
   3   9   5         19.89         15.15         3.10 o
  -3  -6   6          2.05          1.21         1.10 o
  -2  -6   6          0.26          1.79         1.21 o
  -1  -6   6         47.06         46.78         4.01 o
   0  -6   6          3.63          4.33         1.17 o
   1  -6   6          6.25          4.42         1.19 o
   2  -6   6          7.49         11.04         1.83 o
   3  -6   6          5.62          5.03         1.21 o
  -4  -5   6          0.22          0.92         1.13 o
  -3  -5   6          5.55          3.71         1.43 o
  -2  -5   6          4.56          3.83         0.96 o
  -1  -5   6         38.32         32.52         2.34 o
   0  -5   6         33.07         34.28         3.25 o
   1  -5   6         83.07         85.35         3.53 o
   2  -5   6         22.11         22.33         2.09 o
   3  -5   6         74.68         71.11         3.21 o
   4  -5   6          0.71          0.06         1.18 o
  -4  -4   6        207.91        243.25         8.26 o
  -3  -4   6         10.96         10.26         2.15 o
  -2  -4   6        524.61        559.00        10.61 o
  -1  -4   6         12.08         10.14         1.74 o
   0  -4   6       1064.49       1365.21        15.19 o
   1  -4   6        121.47        122.45         3.91 o
   2  -4   6        652.19        722.99        12.24 o
   3  -4   6         67.00         66.25         4.53 o
   4  -4   6        441.63        473.28        13.08 o
   5  -4   6        106.33        112.22         6.41 o
  -5  -3   6          0.22          0.55         1.06 o
  -3  -3   6          0.83          0.57         0.61 o
  -2  -3   6        116.59        126.30         3.79 o
  -1  -3   6         39.98         35.05         1.96 o
   0  -3   6         72.67         90.82         3.95 o
   1  -3   6        308.68        321.30         6.04 o
   2  -3   6        187.79        186.49         4.48 o
   3  -3   6        362.64        380.37        10.47 o
   4  -3   6         84.14         78.50         4.77 o
   5  -3   6         19.88         13.97         2.62 o
   6  -3   6         13.09          8.77         2.22 o
  -6  -2   6         31.84         43.81         4.44 o
  -5  -2   6          7.28          7.01         1.38 o
  -4  -2   6          0.03          0.44         0.48 o
  -3  -2   6         67.07         66.90         2.14 o
  -2  -2   6         13.21         12.09         1.03 o
  -1  -2   6         11.63         10.43         1.22 o
   0  -2   6         15.16         18.98         1.48 o
   1  -2   6         22.09         19.03         2.22 o
   2  -2   6          0.74          1.01         0.69 o
   3  -2   6          6.91          4.98         1.40 o
   4  -2   6          0.10          0.00         0.52 o
   5  -2   6          0.10          0.00         0.66 o
   6  -2   6          8.08          7.14         1.79 o
   7  -2   6         11.45         12.64         2.52 o
  -6  -1   6          4.22          3.56         2.49 o
  -5  -1   6          0.43          0.88         0.74 o
  -4  -1   6         23.40         22.67         1.97 o
  -3  -1   6          4.52          4.72         0.97 o
  -2  -1   6         45.16         46.86         3.25 o
  -1  -1   6          0.23          0.00         0.52 o
   0  -1   6        152.03        167.91         5.58 o
   1  -1   6        159.57        182.53         3.65 o
   2  -1   6        167.81        156.58         3.44 o
   3  -1   6        149.94        167.06         3.74 o
   4  -1   6         18.88         16.00         1.42 o
   5  -1   6          6.36          6.14         1.54 o
   6  -1   6          3.29          6.35         1.73 o
   7  -1   6          2.60          0.33         1.03 o
  -6   0   6        122.70        147.35         8.02 o
  -5   0   6          2.23          1.96         0.93 o
  -4   0   6        263.46        263.09         5.99 o
  -3   0   6         35.96         34.61         2.01 o
  -2   0   6        410.56        431.05        10.17 o
  -1   0   6        165.80        175.32         5.82 o
   0   0   6        265.11        299.91         7.29 o
   1   0   6        529.99        598.24         7.33 o
   2   0   6        880.31        974.29        12.88 o
   3   0   6        274.86        287.86         5.00 o
   4   0   6        179.93        181.68         4.17 o
   6   0   6         17.40         14.94         1.64 o
   7   0   6         65.05         72.47         4.85 o
  -6   1   6         16.51         16.87         2.19 o
  -5   1   6          0.58          0.00         1.14 o
  -4   1   6          5.15          4.31         2.62 o
  -3   1   6          0.00          0.00         0.66 o
  -2   1   6         12.84          7.26         1.64 o
  -1   1   6         34.67         25.71         2.28 o
   0   1   6         10.31         10.47         1.57 o
   1   1   6         16.51         23.69         1.91 o
   2   1   6         87.20         83.06         2.48 o
   3   1   6         13.28         15.96         1.30 o
   4   1   6          2.40          2.19         0.67 o
   5   1   6         26.71         25.85         1.78 o
   6   1   6         29.08         32.46         3.50 o
   7   1   6          0.04          0.95         1.27 o
  -6   2   6          0.04          1.42         0.88 o
  -5   2   6         14.27         13.10         2.74 o
  -4   2   6         76.76         81.41         5.11 o
  -3   2   6          1.50          0.66         0.85 o
  -2   2   6         87.97         87.88         4.40 o
  -1   2   6          0.17          0.00         0.52 o
   0   2   6          8.13          8.42         1.43 o
   1   2   6          6.29          3.19         0.91 o
   2   2   6        288.59        307.47         4.95 o
   3   2   6          4.10          3.88         0.76 o
   4   2   6         23.08         26.45         2.09 o
   5   2   6        116.08        110.80         5.31 o
   6   2   6          0.68          0.95         0.95 o
   7   2   6          4.97          3.65         1.74 o
  -6   3   6         30.83         35.78         4.90 o
  -5   3   6         11.19         12.30         3.46 o
  -4   3   6          0.98          1.09         0.80 o
  -3   3   6          0.00          0.42         0.47 o
  -2   3   6          9.31          9.57         1.35 o
  -1   3   6         12.84         13.02         1.88 o
   0   3   6         17.41         19.25         1.97 o
   1   3   6         79.63         69.13         2.30 o
   2   3   6        104.58         91.75         3.88 o
   3   3   6        664.93        703.60        12.27 o
   4   3   6        115.12        115.01         5.19 o
   5   3   6        313.64        323.50         9.56 o
   6   3   6        182.76        194.14         7.80 o
   7   3   6        250.00        273.91        10.27 o
  -5   4   6          8.27         10.80         2.08 o
  -4   4   6         14.99          8.54         1.66 o
  -3   4   6         43.88         41.42         2.65 o
  -2   4   6          0.12          0.52         0.54 o
  -1   4   6          0.36          0.12         0.64 o
   0   4   6          0.52          0.78         0.54 o
   1   4   6          1.73          0.22         0.62 o
   2   4   6          1.19          2.31         0.58 o
   3   4   6         55.64         59.78         3.76 o
   4   4   6          3.27          3.15         1.22 o
   5   4   6        323.19        342.99        10.15 o
   6   4   6          7.10          7.20         2.01 o
   7   4   6        118.78        125.82         7.01 o
  -5   5   6          0.02          0.00         0.82 o
  -4   5   6         31.58         32.77         3.00 o
  -3   5   6         31.01         30.18         5.18 o
  -2   5   6         10.22          8.59         1.39 o
  -1   5   6         10.39          9.87         2.59 o
   0   5   6          3.25          3.31         0.75 o
   1   5   6          0.17          0.00         0.36 o
   2   5   6        154.27        159.26         6.28 o
   3   5   6         82.12         70.63         4.26 o
   4   5   6         44.08         42.15         3.40 o
   5   5   6         98.14         82.44         5.02 o
   6   5   6          2.85          4.52         1.73 o
   7   5   6         39.69         40.01         4.50 o
  -4   6   6          2.05          0.30         0.93 o
  -2   6   6          5.44          4.55         1.40 o
  -1   6   6         13.92         12.01         1.57 o
   0   6   6        134.17        143.57         3.31 o
   1   6   6         61.92         66.10         4.13 o
   2   6   6        119.24        131.93         5.95 o
   3   6   6          1.00          1.34         0.98 o
   4   6   6        193.34        224.91         8.26 o
   5   6   6         18.30         13.88         2.68 o
   6   6   6         54.14         58.67         4.64 o
  -3   7   6         22.22         23.53         3.31 o
   0   7   6         78.11         81.62         4.77 o
   1   7   6         53.27         53.45         3.88 o
   2   7   6          5.34          9.01         2.04 o
   3   7   6        214.42        238.14         8.65 o
   4   7   6          0.00          0.00         0.91 o
   5   7   6        608.65        728.77        17.09 o
   6   7   6          3.14          2.88         1.82 o
  -2   8   6          0.28          1.89         1.24 o
   0   8   6         10.13          7.53         1.85 o
   1   8   6         29.41         38.14         3.46 o
   2   8   6          0.61          1.34         1.19 o
   3   8   6         21.32         18.67         3.00 o
   4   8   6          8.51          7.17         2.07 o
   5   8   6         36.05         33.04         4.16 o
   0   9   6          0.03          0.61         1.21 o
   1   9   6         10.20          9.24         2.40 o
   2   9   6         23.13         18.85         3.34 o
  -1  -6   7          9.03          7.38         3.15 o
   0  -6   7          0.18          0.76         0.86 o
   1  -6   7          4.17          6.56         1.79 o
  -3  -5   7          8.67          8.48         2.15 o
  -2  -5   7         35.13         34.14         2.55 o
  -1  -5   7         10.94         10.02         1.55 o
   0  -5   7         14.49         19.79         3.44 o
   1  -5   7          1.04          0.45         0.85 o
   2  -5   7         34.96         36.87         2.65 o
   3  -5   7          0.08          0.33         1.10 o
   4  -5   7          1.31          0.27         1.15 o
  -4  -4   7          0.08          1.43         1.06 o
  -3  -4   7          8.76         10.03         1.50 o
  -2  -4   7          8.40          8.02         1.37 o
  -1  -4   7         18.84         17.11         1.81 o
   0  -4   7         40.50         56.44         2.83 o
   1  -4   7          3.49          4.00         1.03 o
   2  -4   7        117.37        115.84         3.98 o
   3  -4   7         70.36         74.78         4.98 o
   4  -4   7        257.19        266.29         9.84 o
   5  -4   7          9.16         11.02         2.71 o
  -4  -3   7          0.48          1.00         0.63 o
  -3  -3   7         75.09         75.43         3.20 o
  -2  -3   7         84.74         87.82         3.35 o
  -1  -3   7         22.72         20.80         1.86 o
   0  -3   7        189.80        203.62         4.91 o
   1  -3   7         25.77         22.86         1.88 o
   2  -3   7        483.89        512.46        12.42 o
   3  -3   7          1.60          1.95         1.10 o
   4  -3   7        405.64        437.98        12.21 o
   5  -3   7         42.62         43.49         3.92 o
   6  -3   7        289.75        322.92        11.45 o
  -5  -2   7         30.89         30.12         2.63 o
  -4  -2   7         17.25         18.67         1.95 o
  -3  -2   7         55.75         53.20         1.98 o
  -2  -2   7         10.95          9.98         1.31 o
  -1  -2   7         17.25         19.34         2.68 o
   0  -2   7          6.47          6.22         1.51 o
   1  -2   7          1.21          1.27         0.83 o
   2  -2   7         76.21         72.94         4.17 o
   3  -2   7         40.70         41.23         3.40 o
   4  -2   7          8.77          7.90         1.85 o
   5  -2   7         41.29         42.33         3.61 o
   6  -2   7         27.84         35.26         3.82 o
  -5  -1   7          8.55          9.60         1.58 o
  -4  -1   7          0.18          0.00         0.95 o
  -3  -1   7         22.00         24.59         3.01 o
  -2  -1   7          0.01          0.85         0.72 o
  -1  -1   7         31.31         31.86         2.70 o
   0  -1   7        115.98        165.28         5.98 o
   1  -1   7         33.97         28.62         1.59 o
   2  -1   7          4.39          4.23         0.79 o
   3  -1   7          1.61          1.06         0.85 o
   4  -1   7          9.87          9.53         1.91 o
   5  -1   7          0.65          0.00         0.60 o
   6  -1   7          1.29          0.43         0.88 o
   7  -1   7          3.58          2.65         1.48 o
  -6   0   7          2.28          1.90         1.54 o
  -5   0   7          5.07          4.28         3.33 o
  -4   0   7          0.40          0.00         0.95 o
  -3   0   7         13.39         12.97         2.37 o
  -2   0   7        104.61        102.72         5.05 o
  -1   0   7         19.38         20.34         2.40 o
   0   0   7        288.38        318.68         8.13 o
   1   0   7          0.60          2.13         0.94 o
   2   0   7         44.67         42.28         1.92 o
   3   0   7         31.91         30.28         1.73 o
   4   0   7        229.55        251.02         7.10 o
   5   0   7        162.05        165.62         9.15 o
   6   0   7        146.87        133.72        18.68 o
  -6   1   7        179.28        217.74         7.33 o
  -5   1   7         14.97         15.53         2.77 o
  -4   1   7         18.28         17.94         2.97 o
  -3   1   7          2.62          3.68         1.33 o
  -2   1   7          4.61          3.41         1.25 o
  -1   1   7        185.96        196.43         6.55 o
   0   1   7         11.56         14.27         1.97 o
   1   1   7         81.45         81.90         3.77 o
   2   1   7        212.72        212.90         4.35 o
   3   1   7         59.04         57.65         2.31 o
   4   1   7        220.22        216.16         5.93 o
   5   1   7          4.10          4.18         0.99 o
   6   1   7        182.60        184.85         7.40 o
   7   1   7         43.49         43.09         4.38 o
  -6   2   7        235.51        265.11        11.08 o
  -5   2   7         42.19         51.61         4.53 o
  -4   2   7        353.18        371.38        11.47 o
  -3   2   7          4.50          4.55         1.57 o
  -2   2   7        101.56         96.49         4.95 o
  -1   2   7         29.38         33.37         2.71 o
   0   2   7          8.84         10.51         1.70 o
   1   2   7          0.71          1.16         0.73 o
   2   2   7          3.59          3.22         0.74 o
   3   2   7          1.67          2.37         0.68 o
   4   2   7         52.88         57.37         3.89 o
   5   2   7         76.38         76.54         4.52 o
   6   2   7         24.21         22.87         3.09 o
   7   2   7          1.41          1.33         1.33 o
  -5   3   7          0.55          0.00         1.13 o
  -4   3   7         21.22         24.10         3.53 o
  -3   3   7         20.92         17.49         2.77 o
  -2   3   7         83.35         76.37         4.35 o
  -1   3   7         28.95         28.42         2.56 o
   0   3   7        198.77        218.38         6.43 o
   1   3   7          4.08          3.75         1.27 o
   2   3   7         36.58         31.43         1.66 o
   3   3   7         55.88         53.57         2.10 o
   4   3   7        106.03         99.10         4.92 o
   5   3   7          0.18          0.04         0.79 o
   6   3   7         74.98         73.38         4.86 o
   7   3   7         13.99         16.43         3.01 o
  -5   4   7          0.43          1.69         1.04 o
  -4   4   7          1.80          2.00         0.93 o
  -3   4   7          3.21          2.43         0.91 o
  -2   4   7          1.59          1.98         0.86 o
  -1   4   7         65.60         64.49         3.74 o
   0   4   7         59.74         71.09         3.68 o
   1   4   7        114.26        111.70         3.25 o
   2   4   7          0.44          0.14         0.41 o
   3   4   7        110.49         99.22         5.05 o
   4   4   7          6.73          6.90         1.74 o
   5   4   7          2.23          0.95         1.00 o
   6   4   7          8.08          6.40         1.89 o
   7   4   7         16.08         10.02         2.46 o
  -5   5   7          3.91          2.12         1.25 o
  -4   5   7         32.53         34.49         3.19 o
  -3   5   7          1.67          0.71         1.60 o
  -2   5   7         14.30          8.03         1.43 o
  -1   5   7          9.21          9.52         2.25 o
   0   5   7          2.15          2.52         0.94 o
   1   5   7         15.43         13.63         1.32 o
   2   5   7         20.85         15.10         2.42 o
   3   5   7         53.47         51.89         3.80 o
   4   5   7         43.00         39.26         3.43 o
   5   5   7         57.49         69.11         4.77 o
   6   5   7         46.03         49.28         4.26 o
   7   5   7          1.38          0.00         1.12 o
  -4   6   7         44.03         41.35         3.78 o
  -3   6   7         24.86         20.50         4.86 o
  -2   6   7         46.40         46.16         2.84 o
  -1   6   7         12.11         12.20         1.97 o
   0   6   7        121.30        129.89         5.19 o
   1   6   7          9.87         11.96         2.22 o
   2   6   7          0.05          0.42         0.82 o
   3   6   7        158.69        188.10         7.65 o
   4   6   7         29.11         30.70         3.58 o
   5   6   7         26.88         29.72         3.71 o
   6   6   7         81.16         87.20         5.80 o
  -3   7   7          4.14          5.66         1.62 o
  -2   7   7          0.14          0.00         1.62 o
  -1   7   7          0.07          0.25         0.60 o
   0   7   7          1.04          0.00         0.88 o
   1   7   7          6.99          7.51         1.83 o
   2   7   7         14.55         15.43         2.68 o
   3   7   7         17.88         20.49         3.12 o
   4   7   7          1.35          1.80         1.24 o
   5   7   7         43.29         53.51         4.58 o
  -2   8   7          9.52         16.36         2.48 o
  -1   8   7          6.25          7.72         2.10 o
   0   8   7         11.06          9.18         2.21 o
   1   8   7          9.38         10.15         2.31 o
   2   8   7         50.42         53.25         4.28 o
   3   8   7         62.60         64.76         4.80 o
   4   8   7         37.27         36.84         4.20 o
  -2  -5   8         23.12         21.23         2.22 o
  -1  -5   8         28.58         28.94         2.52 o
   0  -5   8         23.56         23.38         2.25 o
   1  -5   8          0.14          0.22         1.38 o
   2  -5   8         61.85         67.53         5.10 o
  -3  -4   8          1.01          0.97         0.73 o
  -2  -4   8         11.24         11.32         1.65 o
  -1  -4   8         68.96         67.14         3.18 o
   0  -4   8         15.87         16.72         2.17 o
   1  -4   8         21.61         23.48         2.14 o
   2  -4   8          3.09          4.74         1.77 o
   3  -4   8         30.89         25.08         3.58 o
   4  -4   8          2.43          4.59         1.73 o
  -4  -3   8         20.44         23.59         3.35 o
  -3  -3   8         12.39         11.85         1.59 o
  -2  -3   8          5.56          4.69         1.05 o
  -1  -3   8        135.86        122.81         4.02 o
   0  -3   8         32.52         36.43         3.25 o
   1  -3   8        159.99        140.52         6.47 o
   2  -3   8          3.06          2.03         1.19 o
   3  -3   8        103.70        106.07         5.95 o
   4  -3   8        107.21        115.92         6.28 o
   5  -3   8          0.10          0.89         1.04 o
  -5  -2   8         66.20         73.54         3.69 o
  -4  -2   8          4.87          3.86         1.49 o
  -3  -2   8         65.02         74.46         4.89 o
  -2  -2   8          9.52          9.77         2.09 o
  -1  -2   8         84.81         71.08         4.41 o
   0  -2   8         17.99         17.82         2.49 o
   1  -2   8         23.32         22.66         2.79 o
   2  -2   8          7.12          5.55         1.58 o
   3  -2   8         43.85         43.06         3.49 o
   4  -2   8          4.54          7.19         1.85 o
   5  -2   8         24.54         26.50         3.33 o
   6  -2   8          3.97          5.13         1.67 o
  -5  -1   8          0.05          0.07         0.78 o
  -4  -1   8         44.42         51.59         4.29 o
  -3  -1   8          6.21          8.16         2.06 o
  -2  -1   8          3.67          4.19         1.37 o
  -1  -1   8          2.87          1.37         0.92 o
   0  -1   8          1.78          0.58         0.69 o
   1  -1   8         25.37         22.69         1.81 o
   2  -1   8         92.86         89.69         4.58 o
   3  -1   8         50.04         40.72         3.19 o
   4  -1   8         98.87        100.21         5.23 o
   5  -1   8         23.06         20.59         2.83 o
   6  -1   8         61.89         61.63         4.46 o
  -5   0   8          1.51          1.31         1.30 o
  -4   0   8          4.13          5.08         1.74 o
  -3   0   8         62.32         64.29         4.47 o
  -2   0   8          8.91          6.78         1.79 o
  -1   0   8         27.86         19.98         2.55 o
   0   0   8         15.40         14.22         2.15 o
   1   0   8         17.48         19.28         2.28 o
   2   0   8          0.16          0.08         0.42 o
   3   0   8         46.83         44.04         2.14 o
   4   0   8         17.01         17.78         1.69 o
   5   0   8          6.56          5.44         1.04 o
   6   0   8          2.50          3.06         1.37 o
  -5   1   8          0.23          0.00         0.91 o
  -4   1   8         96.21         87.14         5.58 o
  -3   1   8          6.06          7.66         1.91 o
  -2   1   8         28.38         26.94         3.06 o
  -1   1   8          5.06          3.94         1.31 o
   0   1   8          1.74          1.10         0.78 o
   1   1   8        124.03        125.49         5.08 o
   2   1   8         16.25         15.16         1.41 o
   3   1   8        199.48        126.87         5.19 o
   4   1   8          0.12          0.05         0.43 o
   5   1   8          2.07          2.83         0.83 o
   6   1   8          3.03          3.35         1.42 o
   7   1   8          1.46          3.01         1.57 o
  -5   2   8        171.07        169.40         8.62 o
  -4   2   8        539.49        602.40        15.76 o
  -3   2   8        523.42        587.24        14.42 o
  -2   2   8        821.73        889.31        17.22 o
  -1   2   8        223.61        224.35         7.50 o
   0   2   8        508.50        564.07        11.82 o
   1   2   8         77.46         68.69         3.56 o
   2   2   8        740.24        733.85         9.46 o
   3   2   8         14.47         15.45         1.45 o
   4   2   8        218.51        218.71         4.84 o
   5   2   8         16.94         14.48         2.50 o
   6   2   8         26.95         27.79         3.40 o
   7   2   8         11.58          9.78         2.43 o
  -5   3   8          0.64          0.00         1.25 o
  -4   3   8         66.39         57.44         4.68 o
  -3   3   8          6.12          8.51         2.12 o
  -2   3   8         45.14         47.64         3.74 o
  -1   3   8          1.33          2.42         1.06 o
   0   3   8         48.84         54.66         3.43 o
   1   3   8         48.19         41.39         2.82 o
   2   3   8         25.56         25.24         1.70 o
   3   3   8         65.70         65.25         2.58 o
   4   3   8          4.15          2.82         1.16 o
   5   3   8         46.02         36.59         3.67 o
   6   3   8          1.58          0.67         1.09 o
   7   3   8          0.70          2.28         1.36 o
  -5   4   8          7.71          4.61         1.86 o
  -4   4   8         22.07         24.96         3.77 o
  -3   4   8          2.15          2.95         1.33 o
  -2   4   8          8.99          8.53         1.94 o
  -1   4   8          0.88          1.95         1.03 o
   0   4   8          6.25          4.80         1.36 o
   1   4   8          1.69          1.29         0.60 o
   2   4   8         83.82         81.88         3.97 o
   3   4   8          8.95          6.61         1.71 o
   4   4   8         48.09         46.54         3.71 o
   5   4   8         29.75         29.64         3.50 o
   6   4   8         36.17         40.12         4.17 o
   7   4   8          0.66          0.00         1.06 o
  -4   5   8          0.00          0.00         2.66 o
  -3   5   8          9.84         10.84         2.30 o
  -2   5   8          0.28          1.12         0.82 o
  -1   5   8         63.01         67.44         4.07 o
   0   5   8          3.25          0.92         0.78 o
   1   5   8         86.34         84.01         4.09 o
   2   5   8          0.29          0.00         0.70 o
   3   5   8         13.17         11.54         2.34 o
   4   5   8         21.61         14.87         2.64 o
   5   5   8         21.88         21.32         3.24 o
   6   5   8          1.00          0.00         0.83 o
  -4   6   8        160.14        169.55         6.52 o
  -3   6   8          0.04          0.20         1.36 o
  -2   6   8        196.81        178.91         6.32 o
  -1   6   8          0.01          0.00         0.58 o
   0   6   8        176.30        169.19         6.17 o
   1   6   8         73.37         72.48         4.77 o
   2   6   8        220.88        209.93         8.20 o
   3   6   8         85.98         75.05         5.00 o
   4   6   8        145.99        155.49         7.34 o
   5   6   8          1.20          1.95         1.25 o
   6   6   8         32.63         40.69         4.53 o
  -3   7   8          0.82          2.70         1.07 o
  -2   7   8          3.16          4.20         1.17 o
  -1   7   8         57.12         60.81         3.15 o
   0   7   8         15.85         19.41         3.06 o
   1   7   8         86.20        102.75         5.84 o
   2   7   8          0.03          0.00         0.70 o
   3   7   8         45.27         49.56         4.22 o
   4   7   8          1.29          0.30         1.27 o
   5   7   8         11.96         12.81         2.83 o
   0   8   8          0.04          0.42         1.10 o
   1   8   8         36.26         41.06         4.19 o
   2   8   8          0.91          0.67         1.21 o
   3   8   8         36.27         39.24         4.35 o
   4   8   8         37.12         42.73         4.61 o
  -2  -4   9          1.85          4.10         1.10 o
  -1  -4   9         10.82         12.32         1.69 o
   0  -4   9          1.43          0.25         1.03 o
   1  -4   9          0.06          0.15         1.06 o
   2  -4   9         32.60         31.27         3.85 o
   3  -4   9          1.50          0.31         1.07 o
  -3  -3   9          2.79          6.43         2.09 o
  -2  -3   9         15.47         14.08         2.76 o
  -1  -3   9         16.31         19.98         3.00 o
   0  -3   9         54.98         73.90         4.83 o
   1  -3   9         29.58         26.68         3.37 o
   2  -3   9          0.16          0.19         0.95 o
   3  -3   9         65.43         78.68         5.35 o
   4  -3   9          1.69          2.97         1.43 o
  -4  -2   9         12.43         14.11         2.82 o
  -3  -2   9         41.73         41.39         4.23 o
  -2  -2   9         15.40         11.30         2.50 o
  -1  -2   9         85.92         65.40         4.50 o
   0  -2   9          4.30          4.07         1.46 o
   1  -2   9          3.04          2.62         1.21 o
   2  -2   9          0.34          1.64         1.16 o
   3  -2   9         51.68         44.70         3.77 o
   4  -2   9          4.87          6.02         1.71 o
   5  -2   9         18.04         17.80         3.06 o
  -4  -1   9          5.60          6.05         1.89 o
  -3  -1   9         91.12         88.24         5.47 o
  -2  -1   9         32.69         32.97         3.62 o
  -1  -1   9         18.73         10.59         2.24 o
   0  -1   9          9.50          5.13         1.51 o
   1  -1   9         24.26         17.83         2.53 o
   2  -1   9          0.62          0.33         0.60 o
   3  -1   9          0.61          1.61         0.95 o
   4  -1   9          1.23          1.28         1.06 o
   5  -1   9         53.68         58.58         4.29 o
   6  -1   9          3.51          3.98         1.49 o
  -5   0   9          0.76          1.82         1.46 o
  -4   0   9          6.13          6.84         2.09 o
  -3   0   9         17.31         23.77         3.43 o
  -2   0   9          3.44          2.49         1.36 o
  -1   0   9         33.84         30.95         3.25 o
   0   0   9          4.14          5.25         1.55 o
   1   0   9          6.80          6.13         1.07 o
   2   0   9        145.64        149.04         4.08 o
   3   0   9         10.17          9.77         1.33 o
   4   0   9         22.30         23.36         2.76 o
   5   0   9         20.83         19.88         2.73 o
   6   0   9          0.08          0.00         0.75 o
  -5   1   9         29.62         35.90         4.50 o
  -4   1   9         10.15          9.27         2.45 o
  -3   1   9          7.13          9.21         2.19 o
  -2   1   9         24.98         26.20         3.34 o
  -1   1   9         26.57         20.17         2.82 o
   0   1   9          9.44         11.05         2.00 o
   1   1   9          6.11          5.89         1.52 o
   2   1   9         15.88         11.69         1.95 o
   5   1   9         70.64         85.33         4.58 o
   6   1   9         43.63         52.66         4.07 o
  -4   2   9         65.92         63.67         5.05 o
  -3   2   9        133.82        139.94         7.01 o
  -2   2   9        372.09        407.91        11.68 o
  -1   2   9        448.20        458.37        11.63 o
   0   2   9        623.93        781.21        15.04 o
   1   2   9        440.99        433.12        10.09 o
   2   2   9         56.72         60.48         2.61 o
   3   2   9        133.01        129.56         5.78 o
   4   2   9         52.73         58.63         3.30 o
   5   2   9          1.45          1.15         1.03 o
   6   2   9         10.64         11.82         2.45 o
   7   2   9          6.71          5.52         1.97 o
  -4   3   9        129.27        136.40         7.60 o
  -3   3   9        106.50         93.65         5.80 o
  -2   3   9        245.05        238.41         8.66 o
  -1   3   9        235.57        259.37         8.59 o
   0   3   9        146.47        167.74         6.38 o
   1   3   9        173.19        159.59         5.79 o
   2   3   9         76.82         78.87         4.56 o
   3   3   9          2.96          2.41         1.79 o
   4   3   9          0.00          0.57         0.81 o
   5   3   9          4.60          4.47         1.70 o
   6   3   9          0.00          0.00         0.82 o
   7   3   9          9.15         14.02         2.76 o
  -4   4   9          2.94          2.77         1.54 o
  -3   4   9          2.67          3.35         1.45 o
  -2   4   9          6.55          7.54         2.01 o
  -1   4   9         13.38         14.48         2.37 o
   0   4   9          0.91          0.04         0.72 o
   1   4   9          5.99          5.84         1.87 o
   2   4   9         47.94         41.96         3.85 o
   3   4   9          9.03         11.50         2.39 o
   4   4   9         70.90         64.70         4.52 o
   5   4   9         18.06         16.25         2.86 o
   6   4   9         41.43         53.31         4.44 o
  -4   5   9          1.37          3.91         1.52 o
  -3   5   9         19.41         17.01         3.09 o
  -2   5   9          0.02          1.34         1.01 o
  -1   5   9          4.83          8.05         1.98 o
   0   5   9          6.03          7.23         1.64 o
   1   5   9          0.20          0.00         0.51 o
   2   5   9         90.65         95.61         5.50 o
   3   5   9          7.56          6.47         1.94 o
   4   5   9         29.14         27.11         3.44 o
   5   5   9          0.46          0.00         0.81 o
   6   5   9          0.37          1.19         1.16 o
  -3   6   9         74.09         81.87         5.77 o
  -2   6   9         75.85         58.18         4.43 o
  -1   6   9         31.84         22.68         2.92 o
   0   6   9         57.08         36.14         3.00 o
   1   6   9         66.31         56.69         4.43 o
   2   6   9         96.42         75.75         5.10 o
   3   6   9         15.03         13.69         2.74 o
   4   6   9         28.02         21.25         3.35 o
   5   6   9          3.06          3.07         1.68 o
   6   6   9         24.92         20.59         3.59 o
  -2   7   9         18.13         14.36         2.76 o
  -1   7   9         58.01         55.14         4.12 o
   0   7   9         39.56         29.57         3.82 o
   1   7   9         19.41         25.18         3.52 o
   2   7   9          3.52          6.08         1.89 o
   3   7   9          0.00          0.00         0.95 o
   4   7   9          4.99          6.98         2.10 o
   5   7   9         16.76         21.46         3.65 o
   0   8   9          1.93          0.25         1.21 o
   1   8   9         34.80         39.63         4.34 o
   2   8   9          0.60          0.61         1.18 o
   3   8   9          0.03          0.31         1.30 o
   0  -4  10          0.25          1.61         1.19 o
  -2  -3  10         31.35         37.96         4.20 o
  -1  -3  10          8.90          6.53         2.04 o
   0  -3  10         19.22         30.51         3.74 o
   1  -3  10          2.05          1.09         1.31 o
   2  -3  10         14.32         13.90         2.67 o
   3  -3  10          7.12          5.56         1.95 o
  -3  -2  10         38.45         34.18         4.23 o
  -2  -2  10          5.02          3.31         1.46 o
  -1  -2  10          9.14          5.62         1.77 o
   0  -2  10         18.08         14.73         2.73 o
   1  -2  10         88.37         72.38         4.86 o
   2  -2  10         70.79         67.34         4.80 o
   3  -2  10         70.52         68.28         4.85 o
   4  -2  10          0.46          1.98         1.22 o
  -3  -1  10         74.13         68.38         5.10 o
  -2  -1  10          2.54          7.20         2.12 o
  -1  -1  10        318.74        315.55        10.53 o
   0  -1  10         10.32          7.41         1.94 o
   1  -1  10        362.98        350.89        10.53 o
   2  -1  10          2.19          3.58         1.33 o
   3  -1  10        348.81        334.53        10.35 o
   4  -1  10          1.84          2.53         1.31 o
   5  -1  10         91.31        106.06         5.96 o
  -4   0  10         18.56         21.55         3.68 o
  -3   0  10          7.33          6.19         1.94 o
  -2   0  10         28.99         25.66         3.43 o
  -1   0  10          1.73          1.89         1.27 o
   0   0  10         46.31         39.23         3.52 o
   1   0  10         56.72         56.48         2.68 o
   2   0  10        137.82        122.34         5.79 o
   3   0  10         85.45         81.19         4.77 o
   4   0  10          1.43          0.00         0.78 o
   5   0  10         80.41         98.87         5.58 o
   6   0  10          0.02          1.12         1.01 o
  -4   1  10          8.70          6.01         2.03 o
  -3   1  10         32.87         37.93         4.37 o
  -2   1  10          5.01          1.80         1.22 o
  -1   1  10         24.89         22.59         3.10 o
   0   1  10         88.77         88.60         4.94 o
   1   1  10          7.30          6.05         1.14 o
   2   1  10          8.36          2.02         3.05 o
   3   1  10         81.48         75.76         3.07 o
   4   1  10          0.66          0.00         0.54 o
   5   1  10          1.93          1.86         0.98 o
  -4   2  10         14.73         17.53         3.34 o
  -3   2  10          1.18          0.69         1.30 o
  -2   2  10         60.92         67.50         4.80 o
  -1   2  10         23.26         16.36         2.82 o
   0   2  10        315.68        365.09        10.17 o
   1   2  10         97.79         85.09         4.59 o
   2   2  10        564.15        580.32         9.13 o
   3   2  10        160.04        155.06         4.43 o
   4   2  10        248.41        265.36         6.60 o
   5   2  10        193.09        199.77         7.96 o
   6   2  10         85.71         95.10         5.70 o
  -4   3  10          8.51          9.66         2.45 o
  -3   3  10        261.15        278.57        10.48 o
  -2   3  10         30.90         26.87         3.56 o
  -1   3  10        277.13        279.92         9.35 o
   0   3  10        331.28        380.50        10.48 o
   1   3  10        809.06        849.51        12.55 o
   2   3  10        674.95        736.73        10.62 o
   3   3  10        968.50       1129.18        13.67 o
   4   3  10        329.94        371.95        11.06 o
   5   3  10        323.09        357.05        11.11 o
   6   3  10        127.30        140.10         7.13 o
  -4   4  10          0.90          1.07         1.45 o
  -3   4  10         36.29         46.03         4.76 o
  -2   4  10         13.70         12.85         2.59 o
  -1   4  10          3.57          2.94         1.36 o
   0   4  10        189.41        234.75         7.99 o
   1   4  10         10.50         10.56         1.48 o
   2   4  10        158.48        164.43         4.62 o
   3   4  10          0.17          0.00         0.88 o
   4   4  10        148.10        153.28         7.25 o
   5   4  10          0.00          0.67         1.00 o
   6   4  10         38.09         45.92         4.20 o
  -3   5  10          1.30          3.25         1.57 o
  -2   5  10          0.25          0.67         1.01 o
  -1   5  10         33.35         26.33         3.21 o
   0   5  10          8.31          5.95         1.63 o
   1   5  10          4.60          3.98         1.02 o
   2   5  10        123.05        115.24         6.31 o
   3   5  10          0.11          0.00         0.78 o
   4   5  10          5.51          5.95         1.77 o
   5   5  10          1.46          1.61         1.13 o
   6   5  10          0.64          2.24         1.39 o
  -2   6  10          6.34          4.38         1.67 o
  -1   6  10          0.01          1.80         1.16 o
   0   6  10        112.03        118.14         5.64 o
   1   6  10          0.22          1.16         1.18 o
   2   6  10         56.33         45.06         4.49 o
   3   6  10          3.44          6.19         1.94 o
   4   6  10         91.46         90.37         5.96 o
   5   6  10          8.90         10.30         2.48 o
  -1   7  10         22.86         16.83         2.92 o
   0   7  10         49.35         41.42         4.61 o
   1   7  10         44.07         44.46         4.68 o
   2   7  10        188.64        186.93         8.63 o
   3   7  10         23.63         16.15         3.10 o
   4   7  10         83.41         79.71         5.77 o
   1   8  10          0.35          0.82         1.33 o
   2   8  10          4.86          4.03         1.77 o
  -2  -2  11         29.42         26.56         3.89 o
  -1  -2  11          0.02          0.00         0.86 o
   0  -2  11         44.94         52.04         4.53 o
   1  -2  11          5.13          8.53         2.19 o
   2  -2  11         14.20          8.54         2.25 o
   3  -2  11          0.00          0.00         0.73 o
  -2  -1  11         19.88         13.94         2.92 o
  -1  -1  11          2.64          1.77         1.21 o
   0  -1  11         44.19         52.19         4.28 o
   1  -1  11          5.69          2.85         1.28 o
   2  -1  11          1.62          2.65         1.16 o
   3  -1  11         19.33         17.40         2.91 o
   4  -1  11          0.69          3.07         1.34 o
  -3   0  11          0.90          0.60         1.33 o
  -2   0  11          4.03          7.74         2.06 o
  -1   0  11          3.13          7.16         2.00 o
   0   0  11         20.55         24.14         3.34 o
   1   0  11          0.45          0.52         0.81 o
   2   0  11         35.20         26.47         3.25 o
   3   0  11          5.64          2.74         1.15 o
   4   0  11         62.55         59.96         4.37 o
   5   0  11          2.73          2.13         1.13 o
  -3   1  11         16.68         19.77         3.53 o
  -2   1  11         24.93         22.77         3.56 o
  -1   1  11         30.82         27.60         3.55 o
   0   1  11         18.92         21.40         3.12 o
   2   1  11          0.17          0.00         0.54 o
   3   1  11        128.00        135.81         4.36 o
   4   1  11         10.47          8.01         1.95 o
   5   1  11          1.66          0.28         0.94 o
  -3   2  11         14.85         13.05         2.88 o
  -2   2  11          0.03          2.48         1.27 o
  -1   2  11        206.97        232.22         8.98 o
   0   2  11          0.93          1.12         0.95 o
   1   2  11        185.00        192.10         5.38 o
   2   2  11        106.33        113.16         4.03 o
   3   2  11         72.73         74.04         3.22 o
   4   2  11         77.96         77.43         3.34 o
   5   2  11          5.49          6.59         1.85 o
  -3   3  11          8.37          7.37         2.33 o
  -2   3  11        120.07        137.04         7.22 o
  -1   3  11        107.68        107.16         6.10 o
   0   3  11         92.33        107.12         5.68 o
   1   3  11         75.89         70.03         3.23 o
   2   3  11         39.74         36.70         2.43 o
   3   3  11        204.79        224.77         5.75 o
   4   3  11         58.77         54.66         4.31 o
   5   3  11        282.32        317.34        10.62 o
   6   3  11         64.26         67.32         5.01 o
  -3   4  11          0.04          2.19         1.58 o
  -2   4  11         20.41         22.19         3.46 o
  -1   4  11          8.04          5.95         1.88 o
   0   4  11         63.92         80.34         4.98 o
   1   4  11          7.98          7.62         1.35 o
   2   4  11         27.33         28.71         2.33 o
   3   4  11          1.73          2.19         1.31 o
   4   4  11         44.14         52.98         4.49 o
   5   4  11         38.82         37.20         4.19 o
  -2   5  11         35.19         36.75         4.22 o
  -1   5  11          0.98          0.39         1.00 o
   0   5  11         46.69         52.69         3.98 o
   1   5  11         16.57         13.54         2.63 o
   2   5  11         62.47         64.74         4.94 o
   3   5  11          8.14          6.26         1.94 o
   4   5  11          0.03          0.00         0.79 o
   5   5  11         20.31         21.05         3.46 o
  -2   6  11         11.80          9.95         2.59 o
  -1   6  11          3.52          5.29         1.88 o
   0   6  11         36.59         38.04         3.74 o
   1   6  11         11.61         10.84         2.56 o
   2   6  11          1.28          2.40         1.52 o
   3   6  11         27.18         23.34         3.65 o
   4   6  11          0.88          1.57         1.16 o
   0   7  11         17.56         21.35         3.74 o
   1   7  11         72.96         66.93         5.47 o
   2   7  11          0.63          2.06         1.45 o
   3   7  11        108.08        108.50         6.92 o
  -1  -1  12          5.01          1.58         1.36 o
   0  -1  12          1.11          0.33         1.07 o
   1  -1  12         17.89         10.59         2.64 o
   2  -1  12         16.46         15.25         2.88 o
   3  -1  12         21.49         20.22         3.16 o
  -2   0  12          5.79          1.34         1.13 o
  -1   0  12         46.41         49.18         5.01 o
   0   0  12         17.86         13.82         2.89 o
   1   0  12         31.50         25.03         3.40 o
   2   0  12         64.55         63.21         4.64 o
   3   0  12         34.89         26.94         3.49 o
   4   0  12          2.99          0.39         0.97 o
  -2   1  12          6.89          7.49         2.25 o
  -1   1  12         13.87         19.29         3.35 o
   0   1  12         19.53         20.61         3.31 o
   1   1  12         35.50         34.74         3.82 o
   2   1  12          0.57          1.06         1.06 o
   3   1  12          1.61          2.33         1.25 o
   4   1  12          5.32          7.74         2.04 o
  -2   2  12          2.58          5.50         2.07 o
  -1   2  12         29.45         31.19         3.92 o
   0   2  12          4.91          6.41         1.94 o
   1   2  12          0.05          0.70         0.75 o
   2   2  12         10.82          9.09         1.52 o
   3   2  12         15.35         16.05         2.14 o
   4   2  12         22.12         20.04         3.52 o
  -2   3  12          2.66          0.88         1.36 o
  -1   3  12         25.63         29.91         3.95 o
   0   3  12         18.34         16.33         2.85 o
   1   3  12         44.10         45.99         2.79 o
   2   3  12          5.20          5.30         1.26 o
   3   3  12         19.03         22.84         2.26 o
   4   3  12          6.20          6.74         1.91 o
   5   3  12         78.17         98.90         6.02 o
  -2   4  12         21.56         23.44         3.74 o
  -1   4  12          8.59          4.52         2.00 o
   0   4  12          0.06          0.42         0.97 o
   1   4  12         70.10         66.47         4.09 o
   2   4  12         44.50         49.31         4.06 o
   3   4  12         79.21         66.58         5.13 o
   4   4  12          3.02          2.19         1.34 o
   5   4  12         30.15         29.43         3.97 o
  -1   5  12          0.15          0.00         0.97 o
   0   5  12         17.28         27.30         3.55 o
   1   5  12          0.35          0.00         0.99 o
   2   5  12          0.11          0.00         0.95 o
   3   5  12          8.80          8.38         2.19 o
   4   5  12          1.82          1.10         1.82 o
   1   6  12         20.14         28.30         4.19 o
   2   6  12          1.45          0.66         1.13 o
   3   6  12          1.26          1.39         1.15 o
   1   0  13         42.20         53.96         4.58 o
   2   0  13         18.15         23.65         3.53 o
   0   1  13         10.13          8.57         2.30 o
   1   1  13          2.90          3.88         1.77 o
   2   1  13          0.45          0.21         1.01 o
   3   1  13          9.23         10.62         2.43 o
  -1   2  13          1.77          0.00         1.09 o
   0   2  13         20.47         26.99         3.80 o
   1   2  13          8.42          4.96         1.29 o
   2   2  13          0.22          0.00         0.95 o
   3   2  13         15.80         11.51         2.36 o
  -1   3  13         10.63          9.59         2.53 o
   0   3  13         45.84         54.44         4.58 o
   1   3  13          0.25          0.36         0.82 o
   2   3  13         22.98         23.22         2.41 o
   3   3  13          0.19          0.40         0.92 o
   4   3  13          0.86          0.76         1.30 o
   0   4  13          1.24          1.51         1.19 o
   1   4  13         33.35         37.89         3.03 o
   2   4  13         20.99         20.29         3.52 o
   3   4  13          2.47          1.58         1.63 o
   0   5  13        120.92        162.57         7.72 o
   1   5  13         41.12         62.88         5.43 o
   2   5  13        109.53        135.87         7.74 o
   3   5  13         13.01         16.40         3.31 o
                                                
